# Supplementary material for: Public Awareness and Behaviour in Great Britain in the Context of Sunlight Exposure and Vitamin D: Results from the First Large-Scale and Representative Survey
Source: Int J Environ Res Public Health. 2020 Sep 22;17(18):6924. doi: 10.3390/ijerph17186924 (PMC7557888; doi:10.3390/ijerph17186924)
Supplement: Supplementary file 1 [file ijerph-17-06924-s001.zip]

Archive with 3 entries (2 files):
- ijerph-909532-supplementary/
- ijerph-909532-supplementary/IJERPH909532_Supplementary material 1.xlsx
- ijerph-909532-supplementary/IJERPH909532_Supplementary material 2.docx
