# Supplementary material for: Public Awareness and Behaviour in Great Britain in the Context of Sunlight Exposure and Vitamin D: Results from the First Large-Scale and Representative Survey
Source: Int J Environ Res Public Health. 2020 Sep 22;17(18):6924. doi: 10.3390/ijerph17186924 (PMC7557888; doi:10.3390/ijerph17186924)
Supplement: Supplementary file 1 [file ijerph-17-06924-s001.zip › ijerph-909532-supplementary/IJERPH909532_Supplementary material 1.xlsx]

## Sheet: Percents
Sunlight exposure and vitamin D survey questionnaire
GB Sample: 17th - 18th June 2019
	Total	Gender		Age					Social Grade		Region								Government Region												Working status							Marital Status					Children in Household
		Male	Female	18-24	25-34	35-44	45-54	55+	ABC1	C2DE	North	Midlands	East	London	South	England (NET)	Wales	Scotland	North East	North West	Yorkshire and the Humber	East Midlands	West Midlands	East of England	London	South East	South West	England (NET)	Wales	Scotland	Working full time	Working part time	ALL WORKERS (NET)	Full time student	Retired	Unemployed	Not working/ Other	Married/ Civil Partnership	Living as married	Separated/ Divorced	Widowed	Never Married	0	1	2	3+	ALL WITH CHILDREN IN HOUSEHOLD (NET)	Refused
CCS_Q1. For the following question, by the 'Fitzpatrick scale', we mean a numerical classification for human skin colour. It is used as a way to estimate the response of different types of skin to ultraviolet (i.e. UV) light. Thinking about your skin colour and the extent to which it burns/ tans when exposed to sunlight... Below are options from the 'Fitzpatrick scale'... Which ONE, if any, of th…
Unweighted base	2011	942	1069	172	296	345	334	864	1153	858	496	346	203	209	475	1729	100	182	99	209	188	173	173	203	209	247	228	1729	100	182	818	287	1105	102	527	67	210	961	255	184	77	527	1464	207	190	63	460	87
Base: All GB Adults	2010.03	970.95	1039.08	223.46	302.91	350.94	325.85	806.87	1143.99	866.04	480.1	333.06	195.55	270.46	457.54	1736.71	97.24	176.09	95.79	201.09	183.21	166.78	166.28	195.55	270.46	243.89	213.65	1736.71	97.24	176.09	831.95	288.95	1120.9	126.99	470.86	72.1	219.18	919.41	257.15	176.53	68.23	580.71	1439.57	216.47	190.45	67.22	474.13	96.33
Pale white skin, always burns, never tans (type I)	0.075	0.0667	0.0827	0.1639	0.0821	0.1077	0.0386	0.0481	0.0796	0.0688	0.0836	0.0874	0.0652	0.071	0.0511	0.0717	0.1183	0.0833	0.0851	0.1019	0.0626	0.0614	0.1135	0.0652	0.071	0.0487	0.0538	0.0717	0.1183	0.0833	0.0836	0.0471	0.0742	0.0941	0.0568	0.1507	0.0822	0.0584	0.0764	0.063	0.0747	0.1054	0.0698	0.0916	0.0668	0.1131	0.0847	0.1049
White skin, usually burns, tans minimally (type II)	0.298	0.2371	0.3549	0.311	0.3702	0.3605	0.3014	0.2387	0.3083	0.2843	0.3153	0.2619	0.3178	0.2441	0.3241	0.2966	0.2795	0.3221	0.3055	0.2661	0.3744	0.2793	0.2445	0.3178	0.2441	0.3365	0.3099	0.2966	0.2795	0.3221	0.3177	0.3466	0.3252	0.356	0.209	0.3581	0.2966	0.2793	0.3304	0.279	0.2919	0.3198	0.2964	0.2954	0.3614	0.2742	0.3189	0.2191
White skin, sometimes burns, tans moderately (type III)	0.4802	0.5549	0.4104	0.3348	0.3612	0.3812	0.5246	0.5904	0.4895	0.468	0.4499	0.4842	0.5041	0.4539	0.5136	0.48	0.5402	0.4498	0.4757	0.4669	0.4179	0.4543	0.5142	0.5041	0.4539	0.5008	0.5281	0.48	0.5402	0.4498	0.4571	0.4515	0.4556	0.3771	0.6169	0.3306	0.4215	0.5236	0.4301	0.5166	0.584	0.4104	0.5115	0.3865	0.4186	0.4083	0.4025	0.3952
Olive or light brown skin, burns minimally, tans deeply (type IV)	0.0871	0.0737	0.0995	0.1099	0.1048	0.0746	0.0914	0.0777	0.0739	0.1045	0.0987	0.1068	0.0625	0.1058	0.0753	0.0911	0.01	0.0896	0.0911	0.1171	0.0825	0.1261	0.0876	0.0625	0.1058	0.0804	0.0694	0.0911	0.01	0.0896	0.0941	0.0864	0.0921	0.1019	0.0692	0.052	0.1027	0.0908	0.0767	0.0981	0.0494	0.085	0.0735	0.1335	0.1101	0.094	0.1185	0.135
Medium brown skin (type V)	0.0177	0.0174	0.018	0.0171	0.0287	0.0286	0.0119	0.0114	0.0218	0.0124	0.0204	0.0082	0.005	0.0541	0.0043	0.0174	0.0122	0.0247	0.0126	0.0189	0.026	0.0103	0.0062	0.005	0.0541	-	0.0093	0.0174	0.0122	0.0247	0.0149	0.0247	0.0174	0.0176	0.0133	-	0.0349	0.0152	0.0249	0.0111	-	0.0229	0.0123	0.0322	0.0111	0.0629	0.0281	0.0479
Dark brown or black skin (type VI)	0.0071	0.0079	0.0063	0.0189	0.0083	0.0027	0.0073	0.0052	0.0057	0.0089	0.002	0.0069	0.0083	0.031	-	0.0076	0.0105	-	-	-	0.0052	0.0071	0.0067	0.0083	0.031	-	-	0.0076	0.0105	-	0.0078	0.0053	0.0072	0.0204	0.0024	-	0.0115	0.0041	0.0099	-	-	0.0137	0.0056	-	0.0175	0.0193	0.0098	0.0168
Don't know	0.0349	0.0422	0.0281	0.0443	0.0446	0.0446	0.0248	0.0284	0.0211	0.053	0.0302	0.0445	0.0371	0.0401	0.0317	0.0356	0.0293	0.0305	0.0301	0.0291	0.0314	0.0615	0.0275	0.0371	0.0401	0.0337	0.0294	0.0356	0.0293	0.0305	0.0248	0.0383	0.0283	0.0329	0.0324	0.1087	0.0506	0.0286	0.0515	0.0322	-	0.0428	0.0309	0.0608	0.0145	0.0281	0.0376	0.081
CCS_Q2. For the following question, please think generally about the spring and summer months (i.e. from April to September). If you do not spend any time outside in an average weekday during the spring and summer months, please select the 'Not applicable' option. Thinking about an average weekday (i.e. from Monday to Friday)... On average, how much time, if any, do you usually spend outside on a…
Unweighted base	2024	952	1072	173	301	347	334	869	1162	862	500	347	203	211	479	1740	102	182	99	212	189	173	174	203	211	250	229	1740	102	182	823	289	1112	104	530	67	211	966	256	187	77	531	1471	207	192	63	462	91
Base: All GB Adults	2024	981.64	1042.36	224.66	309.33	352.72	325.85	811.43	1153.68	870.32	483.74	333.96	195.55	273.24	462.25	1748.74	99.18	176.09	95.79	203.87	184.07	166.78	167.18	195.55	273.24	246.79	215.46	1748.74	99.18	176.09	837.84	291.4	1129.24	129.1	473.45	72.1	220.11	924.25	258.95	179.2	68.23	585.37	1447.81	216.47	192.23	67.22	475.92	100.27
Up to 15 minutes	0.0415	0.0329	0.0496	0.0461	0.0559	0.0398	0.0487	0.0325	0.0402	0.0431	0.0451	0.0456	0.0439	0.0235	0.0451	0.0417	0.0271	0.0476	0.0483	0.0515	0.0363	0.0263	0.0648	0.0439	0.0235	0.0473	0.0426	0.0417	0.0271	0.0476	0.0471	0.0306	0.0428	0.0342	0.0277	0.0618	0.0618	0.0315	0.0783	0.0332	0.0287	0.0455	0.0438	0.0374	0.0372	0.0282	0.036	0.0335
More than 15 minutes, up to 30 minutes	0.0891	0.067	0.11	0.0932	0.1151	0.1133	0.115	0.0572	0.0981	0.0773	0.1024	0.0935	0.0955	0.0625	0.0953	0.0918	0.0665	0.075	0.0898	0.1079	0.1029	0.1146	0.0725	0.0955	0.0625	0.0856	0.1063	0.0918	0.0665	0.075	0.1262	0.0716	0.1121	0.0613	0.0372	0.0801	0.102	0.0891	0.0864	0.0699	0.1034	0.0958	0.0844	0.1114	0.087	0.1001	0.1	0.1063
More than 30 minutes, up to 1 hour	0.1991	0.1867	0.2107	0.2231	0.2185	0.2173	0.2111	0.1723	0.2203	0.1709	0.1991	0.2222	0.1774	0.2198	0.1982	0.2041	0.1558	0.1738	0.2339	0.1779	0.2045	0.2336	0.2108	0.1774	0.2198	0.1875	0.2105	0.2041	0.1558	0.1738	0.2375	0.2219	0.2334	0.2308	0.1204	0.2175	0.1674	0.1988	0.1665	0.1809	0.1894	0.2196	0.1985	0.2368	0.1869	0.2196	0.2142	0.1357
More than 1 hour, up to 2 hours	0.2486	0.254	0.2435	0.2746	0.2158	0.2709	0.2455	0.2454	0.2693	0.2211	0.2536	0.2478	0.1878	0.2869	0.2433	0.2476	0.2806	0.2404	0.3178	0.2488	0.2254	0.2374	0.2581	0.1878	0.2869	0.259	0.2253	0.2476	0.2806	0.2404	0.2546	0.2304	0.2484	0.3444	0.2454	0.2633	0.1955	0.2421	0.2769	0.2725	0.1499	0.2538	0.2562	0.2332	0.3004	0.1787	0.2527	0.1194
More than 2 hours, up to 3 hours	0.1468	0.1517	0.1422	0.0938	0.1507	0.0976	0.1349	0.1861	0.1497	0.1429	0.1316	0.1327	0.1293	0.1776	0.1385	0.1406	0.2171	0.1689	0.0892	0.1068	0.181	0.1279	0.1375	0.1293	0.1776	0.1192	0.1606	0.1406	0.2171	0.1689	0.1121	0.1736	0.128	0.0863	0.2128	0.0872	0.1564	0.1597	0.137	0.1771	0.194	0.1164	0.1432	0.1535	0.1803	0.1003	0.1568	0.1514
More than 3 hours, up to 4 hours	0.0868	0.0867	0.087	0.1085	0.0318	0.0533	0.0699	0.1232	0.0767	0.1003	0.0956	0.0804	0.1124	0.0772	0.073	0.0857	0.081	0.101	0.0762	0.1067	0.0934	0.0782	0.0825	0.1124	0.0772	0.0964	0.0463	0.0857	0.081	0.101	0.0454	0.1059	0.061	0.0841	0.16	0.0799	0.0658	0.0939	0.0808	0.0789	0.1679	0.0695	0.0931	0.0596	0.0477	0.1045	0.0611	0.1182
More than 4 hours, up to 5 hours	0.0476	0.06	0.036	0.0328	0.0354	0.0339	0.0545	0.0597	0.0406	0.0569	0.0416	0.0439	0.0553	0.0231	0.0696	0.0481	0.0375	0.0492	0.0454	0.06	0.0192	0.0362	0.0516	0.0553	0.0231	0.0743	0.0641	0.0481	0.0375	0.0492	0.0345	0.0319	0.0338	0.0437	0.079	0.0395	0.056	0.0553	0.055	0.0194	0.075	0.037	0.0443	0.0593	0.049	0.0412	0.0525	0.0727
More than 5 hours, up to 6 hours	0.0229	0.0195	0.0261	0.0212	0.0196	0.0138	0.0145	0.032	0.019	0.0281	0.0261	0.0171	0.0185	0.0253	0.0278	0.0238	0.0177	0.0165	0.0174	0.031	0.0251	0.022	0.0122	0.0185	0.0253	0.0222	0.0342	0.0238	0.0177	0.0165	0.0205	0.0265	0.0221	0.0091	0.0324	-	0.0223	0.0282	0.0108	0.0096	0.0422	0.022	0.0241	0.0045	0.0236	0.0461	0.0181	0.0283
More than 6 hours	0.0379	0.0584	0.0186	0.0164	0.0447	0.0528	0.0409	0.0336	0.0225	0.0583	0.034	0.0245	0.0731	0.0272	0.0402	0.0371	0.0486	0.0395	0.0191	0.0332	0.0427	0.0283	0.0207	0.0731	0.0272	0.042	0.0382	0.0371	0.0486	0.0395	0.0459	0.0407	0.0446	0.0083	0.0307	0.0323	0.0384	0.0351	0.0326	0.04	0.0122	0.0437	0.0395	0.0299	0.0161	0.0439	0.0263	0.0701
Don't know/ can't recall	0.0509	0.0583	0.0439	0.0667	0.0696	0.0742	0.0396	0.0338	0.0406	0.0646	0.0478	0.0532	0.0801	0.0595	0.0372	0.0515	0.0102	0.068	0.033	0.061	0.0409	0.0612	0.0453	0.0801	0.0595	0.0381	0.0362	0.0515	0.0102	0.068	0.0504	0.0462	0.0493	0.0733	0.0347	0.0616	0.0772	0.0486	0.0408	0.0501	0.013	0.0642	0.0428	0.0461	0.0624	0.0865	0.0584	0.1325
Not applicable - I do not usually spend any time outside in an average weekday during the spring and summer months	0.0288	0.0249	0.0325	0.0238	0.0429	0.0331	0.0253	0.0244	0.0231	0.0364	0.0231	0.0391	0.0268	0.0176	0.0318	0.028	0.0578	0.0201	0.0297	0.0151	0.0287	0.0342	0.044	0.0268	0.0176	0.0285	0.0356	0.028	0.0578	0.0201	0.0259	0.0207	0.0246	0.0244	0.0196	0.0767	0.0573	0.0177	0.0348	0.0684	0.0243	0.0325	0.0302	0.0284	0.0094	0.0508	0.0239	0.0319
CCS_Q3. Still thinking generally about the spring and summer months (i.e. from April to September)... If you do not spend any time outside at the weekend during the spring and summer months, please select the 'Not applicable' option. Thinking about an average day in a weekend (i.e. Saturday or Sunday)... On average, how much time, if any, do you usually spend outside per day at the weekend during…
Unweighted base	2024	952	1072	173	301	347	334	869	1162	862	500	347	203	211	479	1740	102	182	99	212	189	173	174	203	211	250	229	1740	102	182	823	289	1112	104	530	67	211	966	256	187	77	531	1471	207	192	63	462	91
Base: All GB Adults	2024	981.64	1042.36	224.66	309.33	352.72	325.85	811.43	1153.68	870.32	483.74	333.96	195.55	273.24	462.25	1748.74	99.18	176.09	95.79	203.87	184.07	166.78	167.18	195.55	273.24	246.79	215.46	1748.74	99.18	176.09	837.84	291.4	1129.24	129.1	473.45	72.1	220.11	924.25	258.95	179.2	68.23	585.37	1447.81	216.47	192.23	67.22	475.92	100.27
Up to 15 minutes	0.0212	0.0243	0.0182	0.0424	0.0229	0.0191	0.016	0.0176	0.0157	0.0284	0.0242	0.023	0.0102	0.0186	0.023	0.0212	0.0087	0.0274	0.0195	0.0264	0.0242	-	0.046	0.0102	0.0186	0.0245	0.0214	0.0212	0.0087	0.0274	0.0205	-	0.0152	0.0488	0.017	0.0587	0.0321	0.0095	0.0355	0.0207	0.0416	0.0313	0.023	0.0199	-	0.028	0.013	0.0335
More than 15 minutes, up to 30 minutes	0.0404	0.0332	0.0472	0.0516	0.0515	0.0451	0.0355	0.033	0.039	0.0423	0.0517	0.0244	0.0445	0.0386	0.0369	0.0397	0.0467	0.0435	0.0288	0.0587	0.0559	0.0383	0.0106	0.0445	0.0386	0.0412	0.0319	0.0397	0.0467	0.0435	0.0278	0.051	0.0338	0.0482	0.0315	0.0289	0.0926	0.0309	0.0379	0.0392	0.0662	0.0544	0.0416	0.0335	0.0471	0.0636	0.0432	0.0101
More than 30 minutes, up to 1 hour	0.086	0.0756	0.0957	0.0906	0.0821	0.081	0.0975	0.0838	0.0807	0.093	0.0848	0.1096	0.0669	0.108	0.0759	0.0888	0.0674	0.0684	0.0986	0.0838	0.0789	0.0963	0.1228	0.0669	0.108	0.0637	0.0899	0.0888	0.0674	0.0684	0.0759	0.0907	0.0797	0.0759	0.0833	0.1752	0.1007	0.0695	0.0687	0.0975	0.127	0.1106	0.0979	0.0711	0.0429	0.0632	0.0586	0.0445
More than 1 hour, up to 2 hours	0.1788	0.1725	0.1847	0.1766	0.1691	0.1554	0.1518	0.2042	0.1858	0.1696	0.1945	0.1963	0.1608	0.1675	0.1649	0.179	0.1671	0.1834	0.2439	0.1717	0.1941	0.2015	0.1911	0.1608	0.1675	0.1337	0.2006	0.179	0.1671	0.1834	0.1785	0.1309	0.1662	0.2175	0.2069	0.2276	0.1445	0.1952	0.1506	0.2113	0.1656	0.1577	0.1862	0.2096	0.1456	0.1501	0.1753	0.089
More than 2 hours, up to 3 hours	0.1943	0.1997	0.1893	0.1618	0.1799	0.1816	0.203	0.2109	0.2164	0.1651	0.1764	0.1995	0.1709	0.2368	0.1996	0.1958	0.2574	0.1442	0.1747	0.159	0.1965	0.2103	0.1888	0.1709	0.2368	0.1932	0.207	0.1958	0.2574	0.1442	0.1944	0.2198	0.201	0.1638	0.2124	0.1189	0.1639	0.2081	0.197	0.1874	0.1627	0.1798	0.1998	0.1823	0.1991	0.1825	0.1891	0.1392
More than 3 hours, up to 4 hours	0.16	0.157	0.1627	0.1494	0.1196	0.1531	0.1636	0.1798	0.1761	0.1386	0.1573	0.1426	0.1866	0.1293	0.1869	0.1612	0.1044	0.1786	0.1477	0.1555	0.1644	0.1637	0.1215	0.1866	0.1293	0.2157	0.154	0.1612	0.1044	0.1786	0.1571	0.1905	0.1658	0.1588	0.1823	0.0515	0.1183	0.1686	0.1709	0.1304	0.1938	0.1488	0.1572	0.1604	0.1962	0.1274	0.1702	0.1511
More than 4 hours, up to 5 hours	0.1203	0.1248	0.116	0.1005	0.1279	0.1055	0.1474	0.1184	0.1212	0.1192	0.12	0.0926	0.1429	0.097	0.1285	0.116	0.1724	0.1342	0.0909	0.1246	0.13	0.0634	0.1216	0.1429	0.097	0.1269	0.1302	0.116	0.1724	0.1342	0.1298	0.1261	0.1288	0.0653	0.116	0.0969	0.1258	0.1375	0.1319	0.1048	0.1545	0.0845	0.1153	0.0936	0.1706	0.0677	0.1211	0.1891
More than 5 hours, up to 6 hours	0.0501	0.0481	0.0521	0.0492	0.0414	0.0539	0.0503	0.052	0.0488	0.052	0.046	0.0425	0.0749	0.0272	0.0565	0.0484	0.0484	0.0684	0.0372	0.0511	0.0449	0.0557	0.0294	0.0749	0.0272	0.0583	0.0545	0.0484	0.0484	0.0684	0.0399	0.0652	0.0464	0.0833	0.0596	0.0439	0.0313	0.0537	0.0626	0.0632	0.0247	0.0387	0.0451	0.0608	0.0511	0.0905	0.0611	0.0708
More than 6 hours	0.0651	0.0798	0.0514	0.047	0.09	0.0836	0.0716	0.0501	0.0544	0.0794	0.0692	0.0677	0.0439	0.0638	0.0704	0.0656	0.0695	0.0587	0.0539	0.0842	0.0604	0.0619	0.0736	0.0439	0.0638	0.082	0.0571	0.0656	0.0695	0.0587	0.0862	0.0666	0.0811	0.0368	0.0384	0.0589	0.0594	0.0614	0.0621	0.0558	0.0266	0.0767	0.0606	0.0548	0.0803	0.0897	0.07	0.1075
Don't know/ can't recall	0.0559	0.062	0.0502	0.0796	0.0782	0.0918	0.0385	0.0323	0.0434	0.0726	0.054	0.0494	0.0802	0.0838	0.0371	0.0562	0.0293	0.068	0.065	0.0602	0.0414	0.0604	0.0383	0.0802	0.0838	0.0381	0.036	0.0562	0.0293	0.068	0.0679	0.0411	0.061	0.065	0.0347	0.0745	0.0644	0.0525	0.0558	0.0367	0.013	0.073	0.046	0.0771	0.0562	0.0865	0.07	0.133
Not applicable - I do not usually spend any time outside per day at the weekend during the spring and summer months	0.0278	0.0229	0.0324	0.0513	0.0375	0.03	0.0246	0.018	0.0187	0.0399	0.0219	0.0525	0.0182	0.0294	0.0202	0.028	0.0288	0.0251	0.0398	0.0248	0.0092	0.0485	0.0564	0.0182	0.0294	0.0226	0.0173	0.028	0.0288	0.0251	0.0221	0.018	0.021	0.0366	0.0178	0.0649	0.0671	0.013	0.0269	0.0529	0.0243	0.0447	0.0273	0.037	0.0108	0.0508	0.0283	0.0322
For the following question, by summer, we mean the months from July to September. By 'expose to the sun' we mean not being covered up by clothes or suncream. Please think about an average sunny summer's day in the UK. How often, if at all, do you directly expose the following parts of your body to the sun? (Please select one option per row)
CSS_Q4_1. Face
Unweighted base	2024	952	1072	173	301	347	334	869	1162	862	500	347	203	211	479	1740	102	182	99	212	189	173	174	203	211	250	229	1740	102	182	823	289	1112	104	530	67	211	966	256	187	77	531	1471	207	192	63	462	91
Base: All GB Adults	2024	981.64	1042.36	224.66	309.33	352.72	325.85	811.43	1153.68	870.32	483.74	333.96	195.55	273.24	462.25	1748.74	99.18	176.09	95.79	203.87	184.07	166.78	167.18	195.55	273.24	246.79	215.46	1748.74	99.18	176.09	837.84	291.4	1129.24	129.1	473.45	72.1	220.11	924.25	258.95	179.2	68.23	585.37	1447.81	216.47	192.23	67.22	475.92	100.27
Always (i.e. every time)	0.4707	0.5236	0.4209	0.5119	0.5162	0.4323	0.4441	0.4693	0.4772	0.462	0.4483	0.4373	0.4749	0.4989	0.4797	0.4654	0.3903	0.5688	0.4444	0.4215	0.48	0.4686	0.406	0.4749	0.4989	0.4853	0.4733	0.4654	0.3903	0.5688	0.4808	0.4436	0.4712	0.5516	0.4714	0.4765	0.4174	0.4454	0.4726	0.4522	0.4616	0.5176	0.485	0.4334	0.4332	0.442	0.4345	0.4353
Often	0.2328	0.2288	0.2366	0.2232	0.2078	0.2394	0.2678	0.2281	0.2357	0.2289	0.2269	0.2573	0.2348	0.2402	0.2294	0.2363	0.2906	0.1653	0.2225	0.2632	0.189	0.2364	0.2781	0.2348	0.2402	0.2417	0.2152	0.2363	0.2906	0.1653	0.2444	0.2431	0.2441	0.207	0.2261	0.204	0.2139	0.229	0.2568	0.219	0.27	0.2293	0.2237	0.3256	0.215	0.2178	0.2657	0.2077
Sometimes	0.1394	0.1316	0.1467	0.1572	0.1212	0.1346	0.1396	0.1433	0.1455	0.1312	0.1489	0.1519	0.1254	0.14	0.1236	0.1387	0.1648	0.1311	0.1587	0.1277	0.1672	0.1624	0.1414	0.1254	0.14	0.1162	0.1321	0.1387	0.1648	0.1311	0.1311	0.125	0.1296	0.1465	0.1416	0.1761	0.1687	0.1595	0.0939	0.1618	0.1074	0.1199	0.1346	0.1042	0.1965	0.1056	0.1417	0.1976
Rarely	0.0929	0.063	0.1209	0.0497	0.0795	0.1006	0.1025	0.1026	0.0974	0.0868	0.1125	0.0817	0.09	0.0598	0.1053	0.0939	0.084	0.087	0.0756	0.1247	0.1181	0.0818	0.0815	0.09	0.0598	0.0938	0.1185	0.0939	0.084	0.087	0.0754	0.1236	0.0878	0.0547	0.1115	0.0898	0.102	0.1001	0.0996	0.109	0.1119	0.0726	0.0975	0.0639	0.0922	0.0962	0.0799	0.088
Never	0.0416	0.0236	0.0585	0.0298	0.0333	0.0545	0.031	0.0467	0.0329	0.0531	0.0354	0.0421	0.0523	0.0269	0.056	0.0427	0.0605	0.0202	0.0659	0.0264	0.0295	0.0225	0.0617	0.0523	0.0269	0.0593	0.0522	0.0427	0.0605	0.0202	0.044	0.0466	0.0447	0.0165	0.0419	0.0123	0.0494	0.0473	0.0509	0.0479	0.0492	0.0263	0.0426	0.0317	0.0389	0.0894	0.0428	0.0211
Don't know/ can't recall	0.0227	0.0294	0.0164	0.0283	0.0419	0.0387	0.015	0.01	0.0111	0.0381	0.0281	0.0298	0.0225	0.0343	0.0061	0.023	0.0097	0.0276	0.0328	0.0366	0.0163	0.0284	0.0313	0.0225	0.0343	0.0037	0.0088	0.023	0.0097	0.0276	0.0244	0.0181	0.0227	0.0237	0.0075	0.0413	0.0487	0.0187	0.0262	0.0101	-	0.0343	0.0166	0.0413	0.0241	0.049	0.0354	0.0502
Net: Always/often	0.7035	0.7523	0.6575	0.7351	0.724	0.6716	0.7119	0.6973	0.7129	0.6909	0.6752	0.6945	0.7098	0.739	0.709	0.7017	0.6809	0.7341	0.6669	0.6847	0.669	0.7049	0.6841	0.7098	0.739	0.727	0.6884	0.7017	0.6809	0.7341	0.7251	0.6867	0.7152	0.7586	0.6975	0.6805	0.6313	0.6744	0.7294	0.6712	0.7316	0.7469	0.7087	0.759	0.6482	0.6598	0.7002	0.6431
Net: Rarely/never	0.1344	0.0866	0.1795	0.0795	0.1128	0.1551	0.1335	0.1493	0.1304	0.1398	0.1478	0.1238	0.1423	0.0866	0.1613	0.1366	0.1445	0.1072	0.1415	0.151	0.1476	0.1043	0.1432	0.1423	0.0866	0.1531	0.1707	0.1366	0.1445	0.1072	0.1193	0.1702	0.1325	0.0712	0.1534	0.1021	0.1514	0.1474	0.1504	0.1569	0.1611	0.0988	0.1401	0.0956	0.1312	0.1856	0.1226	0.1091
CSS_Q4_2. Hands
Unweighted base	2024	952	1072	173	301	347	334	869	1162	862	500	347	203	211	479	1740	102	182	99	212	189	173	174	203	211	250	229	1740	102	182	823	289	1112	104	530	67	211	966	256	187	77	531	1471	207	192	63	462	91
Base: All GB Adults	2024	981.64	1042.36	224.66	309.33	352.72	325.85	811.43	1153.68	870.32	483.74	333.96	195.55	273.24	462.25	1748.74	99.18	176.09	95.79	203.87	184.07	166.78	167.18	195.55	273.24	246.79	215.46	1748.74	99.18	176.09	837.84	291.4	1129.24	129.1	473.45	72.1	220.11	924.25	258.95	179.2	68.23	585.37	1447.81	216.47	192.23	67.22	475.92	100.27
Always (i.e. every time)	0.5523	0.5994	0.508	0.5653	0.6071	0.5126	0.5247	0.5562	0.5758	0.5212	0.5079	0.5434	0.5446	0.5957	0.5792	0.5513	0.4523	0.6184	0.4817	0.4999	0.5304	0.5628	0.524	0.5446	0.5957	0.598	0.5576	0.5513	0.4523	0.6184	0.5813	0.5106	0.563	0.5982	0.5578	0.4697	0.4856	0.5402	0.5629	0.5313	0.539	0.577	0.5649	0.5221	0.5364	0.5312	0.5292	0.4805
Often	0.2377	0.2057	0.2678	0.2369	0.1923	0.222	0.2729	0.2479	0.2374	0.2381	0.2612	0.239	0.211	0.2127	0.24	0.2382	0.3204	0.1863	0.2944	0.2824	0.2206	0.2252	0.2527	0.211	0.2127	0.2296	0.252	0.2382	0.3204	0.1863	0.229	0.2715	0.2399	0.2515	0.2323	0.2834	0.2146	0.2294	0.2506	0.2713	0.2547	0.2343	0.2415	0.2622	0.2158	0.1901	0.2333	0.2039
Sometimes	0.1028	0.0848	0.1197	0.1077	0.0754	0.1246	0.0885	0.1081	0.1034	0.102	0.1201	0.0858	0.1124	0.1082	0.0866	0.102	0.1305	0.0952	0.1234	0.0895	0.1524	0.0905	0.0811	0.1124	0.1082	0.0767	0.0978	0.102	0.1305	0.0952	0.0873	0.1153	0.0945	0.0777	0.1205	0.1712	0.0993	0.1255	0.0682	0.0929	0.094	0.0842	0.0972	0.0918	0.1449	0.0726	0.1106	0.146
Rarely	0.0529	0.0506	0.0551	0.0433	0.0431	0.0477	0.0781	0.0515	0.048	0.0595	0.0595	0.0725	0.0789	0.0264	0.0425	0.0545	0.0367	0.0464	0.0377	0.0825	0.0454	0.0719	0.0732	0.0789	0.0264	0.043	0.042	0.0545	0.0367	0.0464	0.0475	0.0514	0.0485	0.0335	0.0566	0.0344	0.085	0.0529	0.052	0.0704	0.0751	0.0461	0.0551	0.0459	0.0391	0.0558	0.0446	0.0612
Never	0.0311	0.031	0.0312	0.0138	0.0443	0.0509	0.0209	0.0264	0.0227	0.0422	0.0231	0.0294	0.0264	0.0228	0.0454	0.0305	0.0503	0.0262	0.03	0.0091	0.0351	0.0212	0.0377	0.0264	0.0228	0.0448	0.0461	0.0305	0.0503	0.0262	0.0304	0.0332	0.0311	0.0154	0.0235	-	0.0668	0.0335	0.0401	0.0241	0.0372	0.0222	0.024	0.0309	0.0396	0.1203	0.047	0.0581
Don't know/ can't recall	0.0232	0.0285	0.0182	0.0328	0.0378	0.0423	0.015	0.0099	0.0127	0.037	0.0281	0.0298	0.0267	0.0342	0.0063	0.0235	0.0097	0.0276	0.0328	0.0366	0.0163	0.0284	0.0313	0.0267	0.0342	0.0079	0.0045	0.0235	0.0097	0.0276	0.0245	0.0181	0.0228	0.0237	0.0092	0.0413	0.0487	0.0186	0.0262	0.0101	-	0.0361	0.0173	0.047	0.0241	0.0301	0.0354	0.0502
Net: Always/often	0.79	0.8051	0.7758	0.8023	0.7995	0.7346	0.7976	0.8041	0.8132	0.7593	0.7691	0.7824	0.7556	0.8084	0.8192	0.7895	0.7727	0.8047	0.7761	0.7823	0.751	0.7881	0.7767	0.7556	0.8084	0.8276	0.8096	0.7895	0.7727	0.8047	0.8102	0.7821	0.803	0.8497	0.7902	0.7531	0.7003	0.7695	0.8135	0.8025	0.7937	0.8114	0.8064	0.7844	0.7522	0.7213	0.7625	0.6844
Net: Rarely/never	0.084	0.0816	0.0864	0.0572	0.0873	0.0986	0.0989	0.0779	0.0707	0.1017	0.0826	0.102	0.1053	0.0492	0.0879	0.085	0.087	0.0725	0.0677	0.0916	0.0804	0.093	0.1109	0.1053	0.0492	0.0878	0.0881	0.085	0.087	0.0725	0.078	0.0846	0.0797	0.0489	0.0801	0.0344	0.1518	0.0864	0.0921	0.0944	0.1123	0.0684	0.0791	0.0768	0.0788	0.176	0.0916	0.1194
CSS_Q4_3. Lower arms
Unweighted base	2024	952	1072	173	301	347	334	869	1162	862	500	347	203	211	479	1740	102	182	99	212	189	173	174	203	211	250	229	1740	102	182	823	289	1112	104	530	67	211	966	256	187	77	531	1471	207	192	63	462	91
Base: All GB Adults	2024	981.64	1042.36	224.66	309.33	352.72	325.85	811.43	1153.68	870.32	483.74	333.96	195.55	273.24	462.25	1748.74	99.18	176.09	95.79	203.87	184.07	166.78	167.18	195.55	273.24	246.79	215.46	1748.74	99.18	176.09	837.84	291.4	1129.24	129.1	473.45	72.1	220.11	924.25	258.95	179.2	68.23	585.37	1447.81	216.47	192.23	67.22	475.92	100.27
Always (i.e. every time)	0.2561	0.2913	0.223	0.2346	0.2645	0.2145	0.2428	0.2823	0.2484	0.2663	0.2543	0.1941	0.306	0.2627	0.2809	0.2569	0.2017	0.2783	0.3021	0.2545	0.2293	0.2237	0.1646	0.306	0.2627	0.2828	0.2787	0.2569	0.2017	0.2783	0.2698	0.2378	0.2615	0.2735	0.2692	0.1673	0.219	0.252	0.2793	0.2837	0.2975	0.2372	0.2606	0.2157	0.2613	0.2901	0.2446	0.2453
Often	0.3991	0.3896	0.4079	0.4655	0.3809	0.3647	0.4159	0.3958	0.4191	0.3724	0.3752	0.4537	0.3812	0.3896	0.4098	0.4023	0.4111	0.3606	0.3704	0.3615	0.3929	0.418	0.4894	0.3812	0.3896	0.4094	0.4102	0.4023	0.4111	0.3606	0.4049	0.3883	0.4006	0.4475	0.4108	0.3131	0.3657	0.4019	0.3923	0.3273	0.4206	0.4207	0.4106	0.4349	0.3721	0.3367	0.3957	0.2489
Sometimes	0.2074	0.1832	0.2302	0.1844	0.1864	0.2186	0.2303	0.2077	0.2191	0.1919	0.2394	0.1929	0.1812	0.2008	0.1893	0.2048	0.2522	0.2084	0.1888	0.2437	0.261	0.2304	0.1555	0.1812	0.2008	0.1913	0.187	0.2048	0.2522	0.2084	0.1943	0.2075	0.1977	0.1801	0.2162	0.3395	0.2108	0.2149	0.1894	0.2523	0.156	0.1951	0.2077	0.1659	0.2464	0.1275	0.193	0.2719
Rarely	0.0839	0.0724	0.0947	0.0732	0.0894	0.1064	0.0859	0.0742	0.0788	0.0907	0.0854	0.1018	0.078	0.0802	0.0758	0.0843	0.0656	0.0898	0.0675	0.0989	0.0796	0.0784	0.1251	0.078	0.0802	0.0763	0.0752	0.0843	0.0656	0.0898	0.0816	0.1141	0.0899	0.0435	0.0667	0.1276	0.0991	0.0779	0.0874	0.0859	0.1004	0.0905	0.0796	0.1096	0.0641	0.1019	0.0901	0.1161
Never	0.0322	0.0354	0.0291	0.014	0.0438	0.0548	0.0139	0.0302	0.0239	0.0431	0.0193	0.0276	0.036	0.037	0.0364	0.0301	0.0597	0.0375	0.0383	0.009	0.0209	0.0211	0.0341	0.036	0.037	0.0332	0.0401	0.0301	0.0597	0.0375	0.0294	0.0342	0.0306	0.0316	0.0278	0.0111	0.0567	0.0361	0.0254	0.0359	0.0256	0.0259	0.0264	0.0327	0.032	0.1016	0.0421	0.0677
Don't know/ can't recall	0.0214	0.028	0.0152	0.0283	0.035	0.041	0.0112	0.0099	0.0107	0.0355	0.0263	0.0298	0.0176	0.0297	0.0078	0.0217	0.0097	0.0254	0.0328	0.0323	0.0163	0.0284	0.0313	0.0176	0.0297	0.007	0.0088	0.0217	0.0097	0.0254	0.0202	0.0181	0.0196	0.0237	0.0093	0.0413	0.0487	0.0172	0.0262	0.0149	-	0.0307	0.0151	0.0413	0.0241	0.0421	0.0345	0.0502
Net: Always/often	0.6552	0.6809	0.6309	0.7001	0.6453	0.5792	0.6587	0.6781	0.6675	0.6387	0.6296	0.6478	0.6872	0.6523	0.6907	0.6592	0.6128	0.6389	0.6725	0.616	0.6222	0.6417	0.6539	0.6872	0.6523	0.6923	0.6888	0.6592	0.6128	0.6389	0.6746	0.6261	0.6621	0.721	0.68	0.4804	0.5847	0.6539	0.6716	0.611	0.7181	0.6579	0.6712	0.6506	0.6333	0.6268	0.6403	0.4941
Net: Rarely/never	0.1161	0.1079	0.1237	0.0872	0.1333	0.1612	0.0998	0.1044	0.1027	0.1338	0.1047	0.1294	0.114	0.1172	0.1122	0.1144	0.1253	0.1273	0.1059	0.1079	0.1005	0.0995	0.1592	0.114	0.1172	0.1095	0.1153	0.1144	0.1253	0.1273	0.1109	0.1483	0.1206	0.0752	0.0945	0.1387	0.1558	0.114	0.1128	0.1218	0.126	0.1163	0.106	0.1422	0.0961	0.2036	0.1323	0.1838
CSS_Q4_4. Upper arms
Unweighted base	2024	952	1072	173	301	347	334	869	1162	862	500	347	203	211	479	1740	102	182	99	212	189	173	174	203	211	250	229	1740	102	182	823	289	1112	104	530	67	211	966	256	187	77	531	1471	207	192	63	462	91
Base: All GB Adults	2024	981.64	1042.36	224.66	309.33	352.72	325.85	811.43	1153.68	870.32	483.74	333.96	195.55	273.24	462.25	1748.74	99.18	176.09	95.79	203.87	184.07	166.78	167.18	195.55	273.24	246.79	215.46	1748.74	99.18	176.09	837.84	291.4	1129.24	129.1	473.45	72.1	220.11	924.25	258.95	179.2	68.23	585.37	1447.81	216.47	192.23	67.22	475.92	100.27
Always (i.e. every time)	0.0577	0.0537	0.0615	0.0594	0.0532	0.0341	0.0563	0.0698	0.0498	0.0682	0.0649	0.0242	0.0595	0.0761	0.0561	0.0559	0.0382	0.0863	0.0972	0.0635	0.0496	0.025	0.0233	0.0595	0.0761	0.0796	0.0293	0.0559	0.0382	0.0863	0.0515	0.0617	0.0542	0.0764	0.0776	0.0159	0.0359	0.0572	0.047	0.0648	0.1269	0.0523	0.0572	0.0645	0.0659	0.0475	0.0627	0.0411
Often	0.1944	0.1526	0.2337	0.2277	0.1952	0.1739	0.1808	0.1992	0.1966	0.1915	0.1889	0.239	0.2223	0.2077	0.1707	0.2003	0.1414	0.1652	0.1509	0.2204	0.1739	0.2619	0.2162	0.2223	0.2077	0.1472	0.1975	0.2003	0.1414	0.1652	0.1854	0.227	0.1961	0.1726	0.2138	0.1116	0.1836	0.2076	0.2315	0.1937	0.1418	0.1644	0.1885	0.2338	0.2176	0.2572	0.2305	0.1083
Sometimes	0.3702	0.3574	0.3823	0.3233	0.3732	0.3162	0.4277	0.3825	0.3781	0.3597	0.3704	0.348	0.3724	0.3503	0.4011	0.3713	0.3311	0.3815	0.3988	0.3091	0.4234	0.34	0.3559	0.3724	0.3503	0.3977	0.405	0.3713	0.3311	0.3815	0.3808	0.3578	0.3749	0.3281	0.3622	0.3763	0.3862	0.3816	0.3563	0.3781	0.3096	0.3682	0.3798	0.3276	0.4175	0.2493	0.3529	0.3144
Rarely	0.2797	0.3231	0.2388	0.3249	0.2639	0.3203	0.269	0.2598	0.2913	0.2642	0.2898	0.2938	0.2241	0.2638	0.2749	0.2752	0.3527	0.283	0.2723	0.3183	0.2674	0.3065	0.281	0.2241	0.2638	0.2781	0.2712	0.2752	0.3527	0.283	0.2909	0.2656	0.2843	0.3308	0.2678	0.3292	0.2351	0.2644	0.254	0.2747	0.321	0.3083	0.2807	0.2758	0.2292	0.2829	0.258	0.3678
Never	0.074	0.0821	0.0664	0.0364	0.0768	0.1059	0.052	0.0783	0.0697	0.0797	0.0579	0.0652	0.0944	0.0636	0.0893	0.0726	0.1269	0.0586	0.0479	0.0522	0.0694	0.0381	0.0923	0.0944	0.0636	0.0866	0.0924	0.0726	0.1269	0.0586	0.0687	0.0657	0.0679	0.0683	0.0711	0.1008	0.1061	0.0705	0.0781	0.0738	0.1007	0.0726	0.0759	0.0513	0.0457	0.121	0.0589	0.1182
Don't know/ can't recall	0.024	0.0311	0.0173	0.0283	0.0378	0.0496	0.0142	0.0103	0.0144	0.0367	0.0281	0.0298	0.0274	0.0385	0.0079	0.0247	0.0097	0.0254	0.0328	0.0366	0.0163	0.0284	0.0313	0.0274	0.0385	0.0109	0.0045	0.0247	0.0097	0.0254	0.0227	0.0221	0.0226	0.0237	0.0075	0.0661	0.0531	0.0187	0.0331	0.0149	-	0.0342	0.0179	0.047	0.0241	0.0421	0.0371	0.0502
Net: Always/often	0.2521	0.2063	0.2952	0.2871	0.2483	0.208	0.2371	0.269	0.2464	0.2597	0.2538	0.2632	0.2817	0.2838	0.2268	0.2563	0.1795	0.2515	0.2482	0.2838	0.2235	0.287	0.2395	0.2817	0.2838	0.2268	0.2268	0.2563	0.1795	0.2515	0.2369	0.2887	0.2503	0.2491	0.2914	0.1275	0.2195	0.2648	0.2785	0.2585	0.2687	0.2167	0.2457	0.2983	0.2835	0.3047	0.2932	0.1494
Net: Rarely/never	0.3537	0.4052	0.3052	0.3613	0.3406	0.4262	0.321	0.3381	0.361	0.344	0.3477	0.359	0.3184	0.3274	0.3642	0.3478	0.4796	0.3416	0.3202	0.3704	0.3368	0.3446	0.3733	0.3184	0.3274	0.3646	0.3637	0.3478	0.4796	0.3416	0.3596	0.3313	0.3523	0.3991	0.3388	0.43	0.3412	0.3349	0.332	0.3485	0.4217	0.3809	0.3566	0.3271	0.2749	0.4038	0.3169	0.486
CSS_Q4_5. Lower leg
Unweighted base	2024	952	1072	173	301	347	334	869	1162	862	500	347	203	211	479	1740	102	182	99	212	189	173	174	203	211	250	229	1740	102	182	823	289	1112	104	530	67	211	966	256	187	77	531	1471	207	192	63	462	91
Base: All GB Adults	2024	981.64	1042.36	224.66	309.33	352.72	325.85	811.43	1153.68	870.32	483.74	333.96	195.55	273.24	462.25	1748.74	99.18	176.09	95.79	203.87	184.07	166.78	167.18	195.55	273.24	246.79	215.46	1748.74	99.18	176.09	837.84	291.4	1129.24	129.1	473.45	72.1	220.11	924.25	258.95	179.2	68.23	585.37	1447.81	216.47	192.23	67.22	475.92	100.27
Always (i.e. every time)	0.0909	0.1018	0.0805	0.0868	0.0985	0.0652	0.0933	0.0993	0.0879	0.0948	0.0992	0.0565	0.0945	0.1127	0.0973	0.0921	0.0769	0.0863	0.1148	0.0865	0.1052	0.0634	0.0496	0.0945	0.1127	0.1034	0.0902	0.0921	0.0769	0.0863	0.096	0.0895	0.0943	0.1053	0.0999	0.0271	0.0662	0.0931	0.0885	0.0989	0.1229	0.082	0.0926	0.0833	0.0912	0.0822	0.0863	0.0873
Often	0.2477	0.2326	0.262	0.3184	0.2582	0.2352	0.2722	0.2197	0.2733	0.2139	0.203	0.2503	0.3287	0.2675	0.2727	0.2546	0.2643	0.1702	0.1309	0.2286	0.212	0.2912	0.2095	0.3287	0.2675	0.281	0.2632	0.2546	0.2643	0.1702	0.2771	0.2343	0.2661	0.2895	0.2439	0.133	0.1749	0.2512	0.2578	0.2215	0.205	0.2511	0.2371	0.3033	0.2718	0.2566	0.284	0.229
Sometimes	0.318	0.3102	0.3254	0.3633	0.3169	0.3124	0.3587	0.292	0.3298	0.3024	0.3297	0.3029	0.283	0.298	0.3235	0.3128	0.3191	0.3694	0.3453	0.3198	0.3325	0.2976	0.3082	0.283	0.298	0.3065	0.3431	0.3128	0.3191	0.3694	0.3278	0.3309	0.3286	0.4027	0.2651	0.3106	0.3301	0.3063	0.3306	0.3348	0.1862	0.3415	0.3068	0.3381	0.3629	0.2495	0.3356	0.3966
Rarely	0.2191	0.207	0.2305	0.1187	0.2138	0.2237	0.1871	0.2598	0.2126	0.2277	0.2515	0.2412	0.1846	0.1961	0.1967	0.2189	0.1597	0.2545	0.2802	0.241	0.2481	0.2333	0.2491	0.1846	0.1961	0.1909	0.2034	0.2189	0.1597	0.2545	0.1917	0.2454	0.2056	0.1173	0.2636	0.2787	0.233	0.2381	0.1798	0.1785	0.372	0.1989	0.237	0.1508	0.2101	0.1984	0.1815	0.1386
Never	0.1024	0.1193	0.0864	0.0846	0.0748	0.1173	0.0799	0.1203	0.0849	0.1255	0.0886	0.1192	0.0817	0.096	0.104	0.0989	0.1702	0.0987	0.096	0.0875	0.0859	0.086	0.1523	0.0817	0.096	0.1112	0.0957	0.0989	0.1702	0.0987	0.086	0.0819	0.085	0.0616	0.12	0.1844	0.1507	0.095	0.1101	0.1514	0.1139	0.0956	0.1106	0.0833	0.0398	0.1712	0.0781	0.0983
Don't know/ can't recall	0.0219	0.029	0.0152	0.0283	0.0378	0.0461	0.0088	0.0089	0.0115	0.0358	0.0281	0.0298	0.0274	0.0297	0.0058	0.0227	0.0097	0.0209	0.0328	0.0366	0.0163	0.0284	0.0313	0.0274	0.0297	0.007	0.0045	0.0227	0.0097	0.0209	0.0212	0.0181	0.0204	0.0237	0.0075	0.0661	0.0451	0.0163	0.0331	0.0149	-	0.0309	0.0158	0.0413	0.0241	0.0421	0.0345	0.0502
Net: Always/often	0.3386	0.3344	0.3425	0.4052	0.3567	0.3005	0.3655	0.319	0.3612	0.3087	0.3022	0.3068	0.4232	0.3802	0.3699	0.3467	0.3412	0.2565	0.2457	0.3151	0.3172	0.3547	0.2591	0.4232	0.3802	0.3844	0.3533	0.3467	0.3412	0.2565	0.3732	0.3237	0.3604	0.3948	0.3438	0.1601	0.2411	0.3443	0.3464	0.3204	0.3279	0.3331	0.3297	0.3865	0.3631	0.3388	0.3703	0.3163
Net: Rarely/never	0.3215	0.3264	0.3169	0.2033	0.2885	0.341	0.267	0.3801	0.2975	0.3532	0.34	0.3604	0.2663	0.2921	0.3007	0.3178	0.3299	0.3532	0.3762	0.3285	0.334	0.3193	0.4014	0.2663	0.2921	0.3021	0.2991	0.3178	0.3299	0.3532	0.2778	0.3273	0.2905	0.1789	0.3836	0.4632	0.3837	0.3332	0.2899	0.3299	0.4859	0.2945	0.3477	0.2341	0.2499	0.3696	0.2596	0.2369
CSS_Q4_6. Upper leg
Unweighted base	2024	952	1072	173	301	347	334	869	1162	862	500	347	203	211	479	1740	102	182	99	212	189	173	174	203	211	250	229	1740	102	182	823	289	1112	104	530	67	211	966	256	187	77	531	1471	207	192	63	462	91
Base: All GB Adults	2024	981.64	1042.36	224.66	309.33	352.72	325.85	811.43	1153.68	870.32	483.74	333.96	195.55	273.24	462.25	1748.74	99.18	176.09	95.79	203.87	184.07	166.78	167.18	195.55	273.24	246.79	215.46	1748.74	99.18	176.09	837.84	291.4	1129.24	129.1	473.45	72.1	220.11	924.25	258.95	179.2	68.23	585.37	1447.81	216.47	192.23	67.22	475.92	100.27
Always (i.e. every time)	0.0323	0.0401	0.0248	0.0394	0.032	0.0291	0.0338	0.0312	0.0244	0.0427	0.0482	0.0124	0.0201	0.0229	0.0355	0.0309	0.0181	0.0535	0.0557	0.0566	0.0349	0.0195	0.0053	0.0201	0.0229	0.0518	0.0169	0.0309	0.0181	0.0535	0.0324	0.0452	0.0357	0.0395	0.0314	-	0.0229	0.0325	0.032	0.0096	0.0561	0.0351	0.0294	0.0439	0.0475	0.0339	0.0439	0.0186
Often	0.0749	0.0623	0.0868	0.1324	0.0645	0.0574	0.0594	0.0768	0.0816	0.066	0.043	0.0892	0.1133	0.1095	0.0676	0.0766	0.0467	0.0742	0.0335	0.0472	0.0434	0.0965	0.082	0.1133	0.1095	0.0525	0.0849	0.0766	0.0467	0.0742	0.0616	0.0915	0.0693	0.1147	0.0903	0.0583	0.0529	0.081	0.074	0.0797	0.0374	0.0696	0.073	0.0823	0.0972	0.0738	0.0871	0.045
Sometimes	0.2156	0.2072	0.2234	0.2089	0.216	0.1708	0.2493	0.2231	0.2169	0.2137	0.2152	0.2074	0.2364	0.2172	0.2307	0.2205	0.2264	0.1605	0.252	0.1915	0.2223	0.2045	0.2102	0.2364	0.2172	0.2208	0.2421	0.2205	0.2264	0.1605	0.2361	0.2037	0.2278	0.2357	0.2117	0.1534	0.1697	0.2235	0.2166	0.2119	0.1738	0.2098	0.2147	0.214	0.2272	0.2045	0.218	0.2166
Rarely	0.4141	0.4172	0.4111	0.3757	0.4206	0.3844	0.462	0.4158	0.4433	0.3753	0.4334	0.4226	0.3497	0.388	0.4191	0.4111	0.418	0.4411	0.3754	0.4294	0.468	0.4482	0.397	0.3497	0.388	0.4215	0.4164	0.4111	0.418	0.4411	0.4403	0.4007	0.4301	0.3684	0.4126	0.3314	0.3886	0.4122	0.4186	0.4241	0.4267	0.4106	0.4208	0.443	0.3907	0.3024	0.402	0.3731
Never	0.2389	0.2433	0.2347	0.2155	0.2291	0.3089	0.1832	0.2411	0.2197	0.2643	0.2303	0.2325	0.2487	0.2327	0.2412	0.2361	0.2695	0.2498	0.2506	0.2345	0.2151	0.1958	0.2691	0.2487	0.2327	0.2465	0.2352	0.2361	0.2695	0.2498	0.2084	0.2329	0.2147	0.2179	0.2411	0.3907	0.3208	0.2335	0.2256	0.2486	0.2936	0.242	0.2437	0.1701	0.2133	0.3432	0.212	0.2965
Don't know/ can't recall	0.0243	0.0299	0.0191	0.0283	0.0378	0.0494	0.0123	0.012	0.014	0.0381	0.0299	0.0359	0.0317	0.0297	0.0058	0.0249	0.0213	0.0209	0.0328	0.0408	0.0163	0.0354	0.0364	0.0317	0.0297	0.007	0.0045	0.0249	0.0213	0.0209	0.0212	0.0261	0.0225	0.0237	0.0129	0.0661	0.0451	0.0172	0.0331	0.0261	0.0124	0.0329	0.0184	0.0467	0.0241	0.0421	0.0369	0.0502
Net: Always/often	0.1072	0.1024	0.1116	0.1717	0.0965	0.0865	0.0932	0.108	0.106	0.1087	0.0912	0.1016	0.1335	0.1324	0.1031	0.1075	0.0648	0.1277	0.0892	0.1038	0.0783	0.116	0.0873	0.1335	0.1324	0.1043	0.1018	0.1075	0.0648	0.1277	0.0939	0.1367	0.1049	0.1542	0.1217	0.0583	0.0758	0.1135	0.1061	0.0893	0.0935	0.1047	0.1023	0.1261	0.1447	0.1077	0.131	0.0636
Net: Rarely/never	0.6529	0.6605	0.6458	0.5911	0.6497	0.6932	0.6451	0.6569	0.663	0.6396	0.6637	0.6551	0.5985	0.6207	0.6603	0.6472	0.6875	0.6909	0.626	0.6639	0.6832	0.6441	0.6661	0.5985	0.6207	0.668	0.6515	0.6472	0.6875	0.6909	0.6487	0.6335	0.6448	0.5864	0.6537	0.7222	0.7094	0.6457	0.6442	0.6727	0.7203	0.6527	0.6646	0.6131	0.604	0.6456	0.614	0.6696
For the following question, please think generally about the spring and summer months (i.e. from April to September) in the UK. By 'exposure to the sun', we mean not being covered up by clothes or suncream. In general, how often, if at all, do you usually do each of the following? (Please select one option on each row)
CCS_Q5_1. Ensure regular exposure to sun for short periods of time (i.e. 15-20 minutes)
Unweighted base	2024	952	1072	173	301	347	334	869	1162	862	500	347	203	211	479	1740	102	182	99	212	189	173	174	203	211	250	229	1740	102	182	823	289	1112	104	530	67	211	966	256	187	77	531	1471	207	192	63	462	91
Base: All GB Adults	2024	981.64	1042.36	224.66	309.33	352.72	325.85	811.43	1153.68	870.32	483.74	333.96	195.55	273.24	462.25	1748.74	99.18	176.09	95.79	203.87	184.07	166.78	167.18	195.55	273.24	246.79	215.46	1748.74	99.18	176.09	837.84	291.4	1129.24	129.1	473.45	72.1	220.11	924.25	258.95	179.2	68.23	585.37	1447.81	216.47	192.23	67.22	475.92	100.27
Always	0.0815	0.0702	0.0922	0.0735	0.0646	0.0904	0.0688	0.0914	0.0811	0.082	0.0822	0.043	0.0883	0.0972	0.091	0.0801	0.0499	0.1135	0.0705	0.0975	0.0714	0.0394	0.0466	0.0883	0.0972	0.1197	0.0581	0.0801	0.0499	0.1135	0.0686	0.0708	0.0691	0.083	0.0925	0.0826	0.12	0.0847	0.0565	0.1261	0.0808	0.075	0.0833	0.0626	0.0881	0.0783	0.0751	0.0851
Often	0.2469	0.252	0.2422	0.2599	0.2311	0.2142	0.2657	0.256	0.2582	0.2319	0.2494	0.235	0.2314	0.2512	0.2642	0.2488	0.2825	0.2079	0.2184	0.2758	0.2362	0.2617	0.2083	0.2314	0.2512	0.2382	0.2941	0.2488	0.2825	0.2079	0.2693	0.2455	0.2632	0.1827	0.264	0.1531	0.1951	0.246	0.2615	0.2215	0.2451	0.2484	0.2514	0.2183	0.2234	0.2294	0.2219	0.3008
Sometimes	0.4352	0.4166	0.4527	0.3647	0.4248	0.4432	0.46	0.4452	0.4476	0.4187	0.4018	0.4831	0.4217	0.436	0.4405	0.4351	0.451	0.4272	0.4641	0.343	0.4344	0.4417	0.5244	0.4217	0.436	0.4331	0.4489	0.4351	0.451	0.4272	0.4262	0.5011	0.4455	0.4242	0.4306	0.47	0.3869	0.4574	0.4399	0.4782	0.4176	0.3859	0.4308	0.4374	0.5184	0.3393	0.4562	0.3983
Never	0.1595	0.1791	0.1411	0.2118	0.1694	0.1413	0.1453	0.1548	0.1489	0.1735	0.1809	0.1621	0.192	0.1249	0.1452	0.1604	0.1393	0.1619	0.1478	0.1989	0.1782	0.1569	0.1673	0.192	0.1249	0.1534	0.1359	0.1604	0.1393	0.1619	0.1647	0.1036	0.1489	0.2004	0.1639	0.1754	0.175	0.1461	0.1392	0.1297	0.1938	0.1952	0.1672	0.1507	0.1069	0.2168	0.1423	0.1291
Don't know/ can't recall	0.0769	0.0822	0.0719	0.0901	0.1101	0.1109	0.0602	0.0525	0.0641	0.0939	0.0857	0.0768	0.0666	0.0907	0.0591	0.0756	0.0774	0.0894	0.0992	0.0847	0.0798	0.1003	0.0534	0.0666	0.0907	0.0557	0.063	0.0756	0.0774	0.0894	0.0712	0.079	0.0732	0.1097	0.049	0.119	0.123	0.0658	0.1029	0.0445	0.0627	0.0955	0.0672	0.131	0.0632	0.1362	0.1044	0.0867
Net: Always/often	0.3284	0.3221	0.3343	0.3334	0.2957	0.3046	0.3344	0.3474	0.3394	0.3139	0.3316	0.278	0.3197	0.3484	0.3552	0.3289	0.3324	0.3215	0.2889	0.3733	0.3076	0.3011	0.2549	0.3197	0.3484	0.3579	0.3521	0.3289	0.3324	0.3215	0.3379	0.3163	0.3323	0.2657	0.3565	0.2356	0.3151	0.3307	0.318	0.3476	0.3259	0.3234	0.3347	0.2809	0.3115	0.3077	0.2971	0.3859
Net: Rarely/never	0.5947	0.5957	0.5937	0.5765	0.5942	0.5845	0.6053	0.6	0.5966	0.5922	0.5827	0.6452	0.6137	0.5609	0.5857	0.5955	0.5902	0.5891	0.6119	0.5419	0.6126	0.5986	0.6917	0.6137	0.5609	0.5865	0.5848	0.5955	0.5902	0.5891	0.5909	0.6047	0.5945	0.6246	0.5945	0.6454	0.562	0.6035	0.5791	0.6079	0.6114	0.5811	0.5981	0.5881	0.6253	0.5561	0.5986	0.5274
CCS_Q5_2. Get as much exposure to the sun as possible
Unweighted base	2024	952	1072	173	301	347	334	869	1162	862	500	347	203	211	479	1740	102	182	99	212	189	173	174	203	211	250	229	1740	102	182	823	289	1112	104	530	67	211	966	256	187	77	531	1471	207	192	63	462	91
Base: All GB Adults	2024	981.64	1042.36	224.66	309.33	352.72	325.85	811.43	1153.68	870.32	483.74	333.96	195.55	273.24	462.25	1748.74	99.18	176.09	95.79	203.87	184.07	166.78	167.18	195.55	273.24	246.79	215.46	1748.74	99.18	176.09	837.84	291.4	1129.24	129.1	473.45	72.1	220.11	924.25	258.95	179.2	68.23	585.37	1447.81	216.47	192.23	67.22	475.92	100.27
Always	0.0566	0.0506	0.0623	0.0887	0.0565	0.0666	0.0337	0.0527	0.0617	0.05	0.0493	0.0382	0.0447	0.0647	0.0592	0.0517	0.0285	0.1218	0.0434	0.0548	0.0463	0.0389	0.0374	0.0447	0.0647	0.0675	0.0497	0.0517	0.0285	0.1218	0.0636	0.064	0.0637	0.0481	0.0453	0.0413	0.055	0.0398	0.0688	0.0677	0.0247	0.0752	0.0548	0.0662	0.0515	0.0936	0.0641	0.0477
Often	0.1595	0.155	0.1637	0.2168	0.1734	0.1204	0.1668	0.1523	0.1597	0.1592	0.1523	0.1646	0.1638	0.1797	0.1601	0.1623	0.1695	0.1254	0.1491	0.1505	0.1561	0.156	0.1733	0.1638	0.1797	0.1476	0.1746	0.1623	0.1695	0.1254	0.1631	0.1502	0.1598	0.2306	0.1757	0.0571	0.1147	0.1493	0.1884	0.1857	0.1027	0.1635	0.1497	0.1942	0.1571	0.1331	0.1706	0.2479
Sometimes	0.4009	0.4097	0.3925	0.4136	0.4116	0.401	0.4053	0.3914	0.3906	0.4145	0.3904	0.4282	0.3877	0.4008	0.4011	0.4018	0.3829	0.4018	0.4126	0.3933	0.3757	0.4261	0.4303	0.3877	0.4008	0.3919	0.4117	0.4018	0.3829	0.4018	0.4179	0.4012	0.4136	0.3585	0.3896	0.4346	0.3736	0.4145	0.3669	0.4131	0.4726	0.384	0.4031	0.3838	0.4433	0.3846	0.4079	0.3344
Never	0.3446	0.3421	0.3469	0.2303	0.2997	0.3515	0.3673	0.3812	0.3606	0.3233	0.3534	0.3366	0.3615	0.3054	0.3563	0.3443	0.3819	0.3257	0.3306	0.3437	0.3759	0.3402	0.333	0.3615	0.3054	0.3635	0.348	0.3443	0.3819	0.3257	0.3223	0.3489	0.3292	0.3011	0.3692	0.3614	0.3905	0.364	0.3246	0.3187	0.3619	0.3269	0.3583	0.3001	0.3246	0.3269	0.3138	0.2927
Don't know/ can't recall	0.0385	0.0426	0.0346	0.0506	0.0588	0.0606	0.0269	0.0225	0.0275	0.0531	0.0546	0.0324	0.0423	0.0494	0.0233	0.0399	0.0372	0.0252	0.0643	0.0577	0.046	0.0388	0.026	0.0423	0.0494	0.0297	0.0161	0.0399	0.0372	0.0252	0.0332	0.0357	0.0338	0.0618	0.0202	0.1056	0.0662	0.0324	0.0513	0.0147	0.0381	0.0504	0.0341	0.0557	0.0236	0.0617	0.0436	0.0774
Net: Always/often	0.2161	0.2056	0.226	0.3055	0.2299	0.187	0.2005	0.205	0.2213	0.2092	0.2016	0.2028	0.2085	0.2444	0.2193	0.214	0.198	0.2472	0.1925	0.2053	0.2024	0.1949	0.2107	0.2085	0.2444	0.215	0.2243	0.214	0.198	0.2472	0.2267	0.2142	0.2234	0.2787	0.221	0.0984	0.1697	0.1891	0.2573	0.2535	0.1274	0.2387	0.2045	0.2604	0.2085	0.2268	0.2347	0.2956
Net: Rarely/never	0.7454	0.7518	0.7394	0.6439	0.7113	0.7525	0.7726	0.7725	0.7512	0.7378	0.7438	0.7648	0.7492	0.7062	0.7573	0.7461	0.7648	0.7275	0.7433	0.737	0.7516	0.7663	0.7633	0.7492	0.7062	0.7553	0.7597	0.7461	0.7648	0.7275	0.7402	0.7501	0.7427	0.6595	0.7588	0.7961	0.764	0.7785	0.6914	0.7318	0.8345	0.711	0.7614	0.6839	0.7679	0.7115	0.7217	0.627
CCS_Q5_5. Use suncream when in the UK if it is sunny outside
Unweighted base	2024	952	1072	173	301	347	334	869	1162	862	500	347	203	211	479	1740	102	182	99	212	189	173	174	203	211	250	229	1740	102	182	823	289	1112	104	530	67	211	966	256	187	77	531	1471	207	192	63	462	91
Base: All GB Adults	2024	981.64	1042.36	224.66	309.33	352.72	325.85	811.43	1153.68	870.32	483.74	333.96	195.55	273.24	462.25	1748.74	99.18	176.09	95.79	203.87	184.07	166.78	167.18	195.55	273.24	246.79	215.46	1748.74	99.18	176.09	837.84	291.4	1129.24	129.1	473.45	72.1	220.11	924.25	258.95	179.2	68.23	585.37	1447.81	216.47	192.23	67.22	475.92	100.27
Always	0.1182	0.0618	0.1713	0.116	0.0718	0.1623	0.1041	0.123	0.1111	0.1276	0.1261	0.0999	0.1285	0.1182	0.1109	0.1161	0.1456	0.1238	0.1472	0.0969	0.1475	0.0923	0.1073	0.1285	0.1182	0.1268	0.0927	0.1161	0.1456	0.1238	0.091	0.1562	0.1078	0.1182	0.1321	0.0854	0.1525	0.1313	0.1216	0.1281	0.0733	0.0984	0.1158	0.1074	0.1326	0.1602	0.125	0.1202
Often	0.2619	0.2318	0.2902	0.2414	0.3004	0.3151	0.268	0.2273	0.2889	0.2261	0.2378	0.2357	0.3123	0.2534	0.2967	0.2637	0.2557	0.2469	0.1991	0.2152	0.283	0.2194	0.2519	0.3123	0.2534	0.3095	0.2821	0.2637	0.2557	0.2469	0.3051	0.2893	0.301	0.2445	0.2048	0.1693	0.2246	0.292	0.2652	0.2707	0.158	0.2242	0.2452	0.3124	0.3486	0.1599	0.3055	0.2963
Sometimes	0.4196	0.4449	0.3958	0.4477	0.4137	0.3774	0.4726	0.4112	0.4372	0.3963	0.4326	0.4825	0.3364	0.372	0.4246	0.4198	0.4278	0.4132	0.4285	0.4806	0.3815	0.4979	0.4672	0.3364	0.372	0.3797	0.4761	0.4198	0.4278	0.4132	0.4223	0.3989	0.4163	0.4999	0.4207	0.417	0.3882	0.3982	0.4047	0.3846	0.4775	0.4679	0.4244	0.4362	0.4025	0.4583	0.4257	0.3225
Never	0.1765	0.2304	0.1258	0.1483	0.188	0.1002	0.1413	0.2273	0.1503	0.2113	0.1746	0.1573	0.1989	0.2216	0.1524	0.1755	0.1612	0.1955	0.1717	0.1837	0.1661	0.162	0.1527	0.1989	0.2216	0.1693	0.133	0.1755	0.1612	0.1955	0.1625	0.1276	0.1535	0.0897	0.2384	0.2483	0.1891	0.1577	0.1749	0.2065	0.2912	0.178	0.1941	0.1003	0.107	0.1915	0.1159	0.2108
Don't know/ can't recall	0.0237	0.0311	0.0168	0.0467	0.0261	0.045	0.0139	0.0112	0.0124	0.0387	0.0289	0.0246	0.024	0.0348	0.0153	0.0249	0.0097	0.0205	0.0535	0.0236	0.0219	0.0284	0.0208	0.024	0.0348	0.0147	0.0161	0.0249	0.0097	0.0205	0.0191	0.028	0.0214	0.0477	0.004	0.08	0.0456	0.0207	0.0336	0.0101	-	0.0314	0.0205	0.0438	0.0093	0.0301	0.0279	0.0502
Net: Always/often	0.3801	0.2936	0.4615	0.3574	0.3722	0.4774	0.3722	0.3503	0.4	0.3537	0.3639	0.3355	0.4408	0.3716	0.4077	0.3799	0.4012	0.3707	0.3463	0.3121	0.4305	0.3118	0.3592	0.4408	0.3716	0.4364	0.3748	0.3799	0.4012	0.3707	0.3961	0.4454	0.4088	0.3627	0.3368	0.2547	0.3771	0.4233	0.3868	0.3987	0.2314	0.3226	0.361	0.4198	0.4812	0.3201	0.4305	0.4165
Net: Rarely/never	0.5962	0.6753	0.5216	0.596	0.6017	0.4776	0.6139	0.6385	0.5876	0.6076	0.6072	0.6399	0.5352	0.5936	0.577	0.5953	0.589	0.6088	0.6002	0.6643	0.5476	0.6598	0.6199	0.5352	0.5936	0.549	0.6091	0.5953	0.589	0.6088	0.5848	0.5265	0.5698	0.5896	0.6591	0.6652	0.5773	0.556	0.5796	0.5912	0.7686	0.646	0.6184	0.5365	0.5095	0.6498	0.5416	0.5332
CCS_Q5_3. Use suncream when exposed to weak sun (e.g. if it is cloudy)
Unweighted base	2024	952	1072	173	301	347	334	869	1162	862	500	347	203	211	479	1740	102	182	99	212	189	173	174	203	211	250	229	1740	102	182	823	289	1112	104	530	67	211	966	256	187	77	531	1471	207	192	63	462	91
Base: All GB Adults	2024	981.64	1042.36	224.66	309.33	352.72	325.85	811.43	1153.68	870.32	483.74	333.96	195.55	273.24	462.25	1748.74	99.18	176.09	95.79	203.87	184.07	166.78	167.18	195.55	273.24	246.79	215.46	1748.74	99.18	176.09	837.84	291.4	1129.24	129.1	473.45	72.1	220.11	924.25	258.95	179.2	68.23	585.37	1447.81	216.47	192.23	67.22	475.92	100.27
Always	0.0363	0.0252	0.0468	0.0046	0.0286	0.0525	0.0354	0.0415	0.0312	0.0432	0.0498	0.023	0.0259	0.0361	0.0366	0.0364	0.028	0.0407	0.0793	0.0402	0.0452	0.0177	0.0283	0.0259	0.0361	0.0439	0.0282	0.0364	0.028	0.0407	0.0378	0.0522	0.0415	-	0.038	0.0369	0.0274	0.0454	0.0462	0.0313	0.0367	0.0197	0.0394	0.0182	0.025	0.0465	0.025	0.046
Often	0.0838	0.0575	0.1085	0.0806	0.0777	0.1165	0.0599	0.0824	0.0879	0.0784	0.0711	0.0679	0.0801	0.0875	0.1006	0.0819	0.1232	0.0806	0.0585	0.0603	0.0897	0.0656	0.0702	0.0801	0.0875	0.0872	0.1159	0.0819	0.1232	0.0806	0.0755	0.0753	0.0755	0.096	0.0967	0.0439	0.1045	0.0943	0.0647	0.0789	0.0736	0.0764	0.0773	0.0815	0.1074	0.128	0.0985	0.107
Sometimes	0.2946	0.2597	0.3276	0.2409	0.2547	0.3262	0.3347	0.2949	0.3122	0.2713	0.2906	0.3289	0.2932	0.2845	0.2827	0.2952	0.3757	0.2437	0.2641	0.2474	0.3521	0.3438	0.3141	0.2932	0.2845	0.3024	0.2602	0.2952	0.3757	0.2437	0.2852	0.3447	0.3005	0.2667	0.2914	0.2736	0.2946	0.3278	0.3082	0.3278	0.244	0.2361	0.2815	0.3217	0.3477	0.289	0.3276	0.3276
Never	0.5607	0.6343	0.4914	0.6295	0.6161	0.4526	0.5533	0.5704	0.5541	0.5694	0.562	0.5461	0.5684	0.5617	0.5663	0.5608	0.4633	0.6146	0.566	0.6239	0.4913	0.5261	0.5661	0.5684	0.5617	0.5628	0.5703	0.5608	0.4633	0.6146	0.5839	0.4961	0.5612	0.61	0.5645	0.5656	0.5192	0.5145	0.5433	0.542	0.6333	0.6356	0.5812	0.5359	0.5004	0.5065	0.5174	0.47
Don't know/ can't recall	0.0246	0.0233	0.0257	0.0444	0.0229	0.0522	0.0167	0.0108	0.0146	0.0377	0.0265	0.034	0.0325	0.0302	0.0138	0.0258	0.0097	0.0203	0.0321	0.0281	0.0217	0.0467	0.0214	0.0325	0.0302	0.0037	0.0255	0.0258	0.0097	0.0203	0.0177	0.0316	0.0213	0.0274	0.0094	0.0801	0.0543	0.0181	0.0376	0.0199	0.0124	0.0322	0.0206	0.0426	0.0194	0.0301	0.0315	0.0494
Net: Always/often	0.1201	0.0827	0.1553	0.0851	0.1063	0.1689	0.0953	0.1238	0.119	0.1216	0.121	0.0909	0.106	0.1236	0.1372	0.1182	0.1512	0.1213	0.1378	0.1005	0.1349	0.0833	0.0985	0.106	0.1236	0.1311	0.1441	0.1182	0.1512	0.1213	0.1133	0.1275	0.117	0.096	0.1348	0.0807	0.1319	0.1397	0.1109	0.1102	0.1103	0.0961	0.1167	0.0997	0.1325	0.1745	0.1235	0.153
Net: Rarely/never	0.8553	0.8939	0.8189	0.8704	0.8708	0.7788	0.888	0.8653	0.8663	0.8407	0.8526	0.8751	0.8616	0.8462	0.849	0.8559	0.8391	0.8584	0.8301	0.8714	0.8434	0.87	0.8801	0.8616	0.8462	0.8652	0.8305	0.8559	0.8391	0.8584	0.869	0.8409	0.8618	0.8766	0.8559	0.8392	0.8139	0.8423	0.8515	0.8699	0.8773	0.8717	0.8627	0.8576	0.8482	0.7954	0.845	0.7976
CCS_Q5_4. Use suncream when exposed to strong sun (i.e. no clouds in the sky)
Unweighted base	2024	952	1072	173	301	347	334	869	1162	862	500	347	203	211	479	1740	102	182	99	212	189	173	174	203	211	250	229	1740	102	182	823	289	1112	104	530	67	211	966	256	187	77	531	1471	207	192	63	462	91
Base: All GB Adults	2024	981.64	1042.36	224.66	309.33	352.72	325.85	811.43	1153.68	870.32	483.74	333.96	195.55	273.24	462.25	1748.74	99.18	176.09	95.79	203.87	184.07	166.78	167.18	195.55	273.24	246.79	215.46	1748.74	99.18	176.09	837.84	291.4	1129.24	129.1	473.45	72.1	220.11	924.25	258.95	179.2	68.23	585.37	1447.81	216.47	192.23	67.22	475.92	100.27
Always	0.2559	0.1702	0.3367	0.2215	0.2252	0.2889	0.2479	0.2661	0.2676	0.2404	0.2762	0.1913	0.2511	0.2529	0.2674	0.2512	0.2932	0.2818	0.2707	0.2398	0.3193	0.1742	0.2084	0.2511	0.2529	0.2525	0.2844	0.2512	0.2932	0.2818	0.2317	0.3065	0.251	0.2238	0.2828	0.1619	0.2734	0.2979	0.2418	0.2528	0.191	0.2065	0.2575	0.2237	0.2824	0.1827	0.2416	0.3006
Often	0.3016	0.3007	0.3025	0.351	0.3165	0.3152	0.3236	0.2675	0.3418	0.2483	0.2582	0.3499	0.3465	0.2695	0.3258	0.3052	0.3244	0.2529	0.2592	0.2732	0.241	0.3742	0.3256	0.3465	0.2695	0.3342	0.3163	0.3052	0.3244	0.2529	0.3357	0.311	0.3293	0.3816	0.2476	0.2825	0.2347	0.2914	0.3182	0.2935	0.216	0.3252	0.2861	0.386	0.3575	0.3142	0.3644	0.2274
Sometimes	0.2914	0.3355	0.2498	0.2837	0.3277	0.2717	0.3002	0.2846	0.2796	0.3069	0.31	0.3292	0.2367	0.2568	0.2857	0.2908	0.2464	0.3228	0.2966	0.3196	0.3065	0.3137	0.3447	0.2367	0.2568	0.3017	0.2673	0.2908	0.2464	0.3228	0.2995	0.2533	0.2875	0.3105	0.299	0.2896	0.284	0.2793	0.3112	0.2824	0.3563	0.2941	0.2974	0.274	0.2616	0.2966	0.2722	0.2948
Never	0.1323	0.1712	0.0955	0.1134	0.1107	0.0829	0.1174	0.1731	0.1021	0.1722	0.1392	0.1045	0.1431	0.1906	0.1091	0.1331	0.1264	0.1274	0.152	0.1533	0.1169	0.1036	0.1054	0.1431	0.1906	0.1031	0.1159	0.1331	0.1264	0.1274	0.1214	0.1045	0.1171	0.0568	0.1628	0.2128	0.1623	0.1182	0.0988	0.1566	0.2242	0.1492	0.1443	0.0787	0.0891	0.1765	0.0967	0.1277
Don't know/ can't recall	0.0188	0.0224	0.0155	0.0304	0.0199	0.0413	0.0109	0.0087	0.0088	0.0321	0.0164	0.025	0.0225	0.0302	0.012	0.0197	0.0097	0.0151	0.0215	0.0141	0.0163	0.0343	0.0158	0.0225	0.0302	0.0084	0.0161	0.0197	0.0097	0.0151	0.0117	0.0247	0.0151	0.0274	0.0079	0.0532	0.0456	0.0132	0.0299	0.0147	0.0124	0.025	0.0146	0.0377	0.0093	0.0301	0.0252	0.0494
Net: Always/often	0.5575	0.4708	0.6392	0.5725	0.5417	0.6041	0.5715	0.5336	0.6094	0.4888	0.5344	0.5412	0.5977	0.5223	0.5932	0.5564	0.6175	0.5347	0.5299	0.513	0.5603	0.5484	0.5341	0.5977	0.5223	0.5867	0.6007	0.5564	0.6175	0.5347	0.5674	0.6175	0.5803	0.6053	0.5304	0.4444	0.5081	0.5893	0.56	0.5463	0.4071	0.5317	0.5437	0.6097	0.64	0.4969	0.606	0.5281
Net: Rarely/never	0.4236	0.5067	0.3453	0.3971	0.4384	0.3546	0.4177	0.4577	0.3818	0.4791	0.4492	0.4337	0.3798	0.4474	0.3948	0.4238	0.3727	0.4502	0.4486	0.4729	0.4233	0.4173	0.4501	0.3798	0.4474	0.4048	0.3832	0.4238	0.3727	0.4502	0.4209	0.3578	0.4046	0.3673	0.4618	0.5024	0.4463	0.3975	0.4101	0.439	0.5805	0.4433	0.4417	0.3526	0.3507	0.4731	0.3689	0.4226
As a reminder, by 'exposure to the sun', we mean not being covered up by clothes or suncream. Thinking about the spring and summer months at the beginning of this decade (i.e. from April to September 2010)... How much more or less often do you do each of the following now (i.e. in the spring and summer months of 2018 and 2019), in comparison to 2010, or is it about the same? (Please select the op…
CCS_Q6_1. Ensure regular exposure to sun for short periods of time (i.e. 15-20 minutes)
Unweighted base	2024	952	1072	173	301	347	334	869	1162	862	500	347	203	211	479	1740	102	182	99	212	189	173	174	203	211	250	229	1740	102	182	823	289	1112	104	530	67	211	966	256	187	77	531	1471	207	192	63	462	91
Base: All GB Adults	2024	981.64	1042.36	224.66	309.33	352.72	325.85	811.43	1153.68	870.32	483.74	333.96	195.55	273.24	462.25	1748.74	99.18	176.09	95.79	203.87	184.07	166.78	167.18	195.55	273.24	246.79	215.46	1748.74	99.18	176.09	837.84	291.4	1129.24	129.1	473.45	72.1	220.11	924.25	258.95	179.2	68.23	585.37	1447.81	216.47	192.23	67.22	475.92	100.27
Much more often	0.055	0.0515	0.0583	0.0594	0.0621	0.0594	0.0565	0.0485	0.0503	0.0611	0.0644	0.0473	0.0425	0.0683	0.0522	0.0561	0.0405	0.0525	0.0522	0.0399	0.0979	0.0354	0.0591	0.0425	0.0683	0.0678	0.0343	0.0561	0.0405	0.0525	0.0483	0.073	0.0547	0.0469	0.0368	0.0712	0.0949	0.0491	0.0507	0.065	0.0636	0.0614	0.0522	0.0497	0.0762	0.0532	0.0609	0.0665
A little more often	0.1323	0.1209	0.143	0.2042	0.1468	0.1234	0.1037	0.1222	0.1419	0.1196	0.1218	0.1355	0.1119	0.1108	0.1465	0.1281	0.1874	0.1427	0.1194	0.1587	0.0822	0.1545	0.1166	0.1119	0.1108	0.1313	0.164	0.1281	0.1874	0.1427	0.1318	0.1285	0.131	0.1438	0.117	0.1484	0.16	0.1378	0.1362	0.1101	0.1023	0.1339	0.1245	0.1835	0.1613	0.1103	0.1642	0.0937
About the same	0.5709	0.5955	0.5477	0.4141	0.4957	0.5876	0.6492	0.6044	0.5802	0.5587	0.5488	0.5638	0.5926	0.6116	0.5762	0.5736	0.5551	0.5532	0.5155	0.5754	0.5366	0.5473	0.5803	0.5926	0.6116	0.556	0.5993	0.5736	0.5551	0.5532	0.6055	0.5645	0.5949	0.591	0.5856	0.4205	0.4537	0.5883	0.536	0.6279	0.5215	0.5466	0.5923	0.5244	0.5125	0.5116	0.5178	0.5147
A little less often	0.0753	0.0758	0.0749	0.091	0.0583	0.0658	0.0741	0.0822	0.0855	0.0619	0.0841	0.0822	0.0711	0.0607	0.081	0.0778	0.0514	0.0642	0.1044	0.0598	0.1005	0.0711	0.0933	0.0711	0.0607	0.0812	0.0808	0.0778	0.0514	0.0642	0.0706	0.0757	0.0719	0.0557	0.0972	0.1158	0.044	0.0764	0.0891	0.0561	0.1476	0.0642	0.0724	0.0582	0.0977	0.05	0.073	0.1295
Much less often	0.0638	0.0492	0.0775	0.0735	0.0641	0.0331	0.0618	0.0751	0.0587	0.0704	0.0705	0.0603	0.0728	0.0614	0.0565	0.0637	0.0886	0.0504	0.1027	0.0582	0.0674	0.0508	0.0698	0.0728	0.0614	0.0663	0.0453	0.0637	0.0886	0.0504	0.0443	0.0649	0.0496	0.0509	0.0961	0.0242	0.0875	0.0611	0.0669	0.0672	0.0994	0.0622	0.0688	0.037	0.0551	0.0587	0.0474	0.0685
Don't know/ can't recall	0.1027	0.107	0.0987	0.1579	0.1729	0.1309	0.0547	0.0677	0.0834	0.1282	0.1105	0.1108	0.1091	0.0872	0.0876	0.1007	0.0771	0.137	0.1058	0.108	0.1155	0.1408	0.0809	0.1091	0.0872	0.0974	0.0763	0.1007	0.0771	0.137	0.0995	0.0933	0.0979	0.1117	0.0673	0.2198	0.16	0.0871	0.1212	0.0736	0.0657	0.1317	0.0898	0.1473	0.0973	0.2162	0.1368	0.127
Net: More often	0.1873	0.1724	0.2013	0.2635	0.2089	0.1827	0.1602	0.1707	0.1922	0.1808	0.1861	0.1828	0.1544	0.1791	0.1987	0.1842	0.2279	0.1952	0.1716	0.1985	0.18	0.1899	0.1757	0.1544	0.1791	0.1991	0.1983	0.1842	0.2279	0.1952	0.1802	0.2015	0.1857	0.1907	0.1538	0.2196	0.2548	0.1869	0.1868	0.1752	0.1659	0.1953	0.1767	0.2332	0.2375	0.1635	0.2251	0.1603
Net: Less often	0.1391	0.1251	0.1523	0.1645	0.1224	0.0988	0.1359	0.1572	0.1442	0.1323	0.1546	0.1426	0.1439	0.1221	0.1375	0.1415	0.14	0.1146	0.2071	0.118	0.1679	0.122	0.1631	0.1439	0.1221	0.1475	0.1261	0.1415	0.14	0.1146	0.1149	0.1406	0.1215	0.1066	0.1933	0.1401	0.1315	0.1376	0.156	0.1233	0.2469	0.1264	0.1412	0.0952	0.1528	0.1087	0.1204	0.198
CCS_Q6_2. Get as much exposure to the sun as possible
Unweighted base	2024	952	1072	173	301	347	334	869	1162	862	500	347	203	211	479	1740	102	182	99	212	189	173	174	203	211	250	229	1740	102	182	823	289	1112	104	530	67	211	966	256	187	77	531	1471	207	192	63	462	91
Base: All GB Adults	2024	981.64	1042.36	224.66	309.33	352.72	325.85	811.43	1153.68	870.32	483.74	333.96	195.55	273.24	462.25	1748.74	99.18	176.09	95.79	203.87	184.07	166.78	167.18	195.55	273.24	246.79	215.46	1748.74	99.18	176.09	837.84	291.4	1129.24	129.1	473.45	72.1	220.11	924.25	258.95	179.2	68.23	585.37	1447.81	216.47	192.23	67.22	475.92	100.27
Much more often	0.0471	0.0469	0.0473	0.0859	0.0674	0.0483	0.0301	0.0349	0.0402	0.0563	0.0512	0.037	0.0332	0.0407	0.0426	0.0425	0.0735	0.0776	0.0322	0.0465	0.0662	0.0512	0.0228	0.0332	0.0407	0.0393	0.0464	0.0425	0.0735	0.0776	0.0413	0.0625	0.0468	0.0673	0.0364	0.0591	0.0559	0.0413	0.0386	0.0332	0.0245	0.0676	0.0452	0.0741	0.052	0.0307	0.0591	0.0178
A little more often	0.0931	0.0896	0.0964	0.1754	0.0938	0.0992	0.0779	0.0734	0.0931	0.0931	0.1082	0.0884	0.0821	0.0849	0.0987	0.0954	0.0687	0.0841	0.1464	0.1027	0.0945	0.0892	0.0876	0.0821	0.0849	0.0896	0.1092	0.0954	0.0687	0.0841	0.0923	0.0908	0.0919	0.1455	0.0751	0.1188	0.0985	0.0921	0.0724	0.0904	0.0753	0.1048	0.0832	0.1467	0.109	0.0709	0.1207	0.1041
About the same	0.5433	0.573	0.5153	0.3977	0.5117	0.5459	0.6075	0.5687	0.5674	0.5113	0.5184	0.5441	0.56	0.5689	0.5542	0.5453	0.5712	0.5075	0.4702	0.5324	0.5278	0.5044	0.5836	0.56	0.5689	0.5514	0.5573	0.5453	0.5712	0.5075	0.5817	0.5226	0.5664	0.5408	0.5563	0.4117	0.441	0.5646	0.5336	0.5163	0.5387	0.5215	0.5551	0.4706	0.5311	0.5313	0.5036	0.5605
A little less often	0.1093	0.1001	0.1181	0.1351	0.0979	0.081	0.112	0.1178	0.1135	0.1038	0.109	0.1002	0.1198	0.1156	0.1133	0.1107	0.0837	0.1103	0.1111	0.1146	0.1016	0.1333	0.0672	0.1198	0.1156	0.1156	0.1107	0.1107	0.0837	0.1103	0.1082	0.1165	0.1103	0.0966	0.1086	0.1562	0.0979	0.1097	0.1162	0.1226	0.1788	0.095	0.1121	0.1089	0.1014	0.1023	0.1049	0.09
Much less often	0.1302	0.1067	0.1523	0.0897	0.0917	0.1348	0.132	0.1534	0.131	0.1291	0.1317	0.1374	0.1238	0.1247	0.1291	0.1301	0.1558	0.1167	0.1772	0.1179	0.1232	0.1147	0.1601	0.1238	0.1247	0.14	0.1167	0.1301	0.1558	0.1167	0.0985	0.1429	0.11	0.0816	0.1773	0.0636	0.183	0.1312	0.1439	0.1868	0.1448	0.1053	0.1339	0.1136	0.1276	0.1522	0.1247	0.1029
Don't know/ can't recall	0.077	0.0837	0.0707	0.1161	0.1375	0.0907	0.0405	0.0518	0.0548	0.1063	0.0816	0.0929	0.0812	0.0652	0.062	0.076	0.0472	0.1038	0.063	0.0858	0.0866	0.1072	0.0786	0.0812	0.0652	0.064	0.0597	0.076	0.0472	0.1038	0.0779	0.0648	0.0745	0.0682	0.0463	0.1907	0.1236	0.061	0.0952	0.0507	0.0378	0.1057	0.0704	0.0861	0.0788	0.1127	0.0869	0.1247
Net: More often	0.1402	0.1365	0.1437	0.2613	0.1612	0.1476	0.108	0.1083	0.1332	0.1494	0.1594	0.1254	0.1152	0.1256	0.1413	0.1379	0.1422	0.1617	0.1785	0.1492	0.1607	0.1405	0.1104	0.1152	0.1256	0.1289	0.1555	0.1379	0.1422	0.1617	0.1337	0.1532	0.1387	0.2128	0.1115	0.1778	0.1544	0.1334	0.111	0.1235	0.0998	0.1725	0.1284	0.2208	0.161	0.1016	0.1798	0.1219
Net: Less often	0.2396	0.2068	0.2704	0.2248	0.1896	0.2159	0.2441	0.2712	0.2445	0.233	0.2406	0.2377	0.2435	0.2403	0.2425	0.2408	0.2395	0.227	0.2883	0.2325	0.2249	0.248	0.2273	0.2435	0.2403	0.2556	0.2274	0.2408	0.2395	0.227	0.2067	0.2594	0.2203	0.1782	0.2859	0.2198	0.2809	0.241	0.2602	0.3094	0.3237	0.2003	0.246	0.2225	0.2291	0.2545	0.2297	0.1929
CCS_Q6_5. Use suncream when in the UK if it is sunny outside
Unweighted base	2024	952	1072	173	301	347	334	869	1162	862	500	347	203	211	479	1740	102	182	99	212	189	173	174	203	211	250	229	1740	102	182	823	289	1112	104	530	67	211	966	256	187	77	531	1471	207	192	63	462	91
Base: All GB Adults	2024	981.64	1042.36	224.66	309.33	352.72	325.85	811.43	1153.68	870.32	483.74	333.96	195.55	273.24	462.25	1748.74	99.18	176.09	95.79	203.87	184.07	166.78	167.18	195.55	273.24	246.79	215.46	1748.74	99.18	176.09	837.84	291.4	1129.24	129.1	473.45	72.1	220.11	924.25	258.95	179.2	68.23	585.37	1447.81	216.47	192.23	67.22	475.92	100.27
Much more often	0.1129	0.0724	0.151	0.0965	0.1195	0.1527	0.1015	0.1021	0.1229	0.0996	0.1273	0.085	0.1094	0.1043	0.1143	0.1102	0.123	0.1337	0.0965	0.1017	0.1717	0.0875	0.0825	0.1094	0.1043	0.1332	0.0928	0.1102	0.123	0.1337	0.0942	0.1692	0.1135	0.0939	0.1138	0.0543	0.1378	0.1171	0.1278	0.1173	0.0862	0.1015	0.1153	0.0965	0.1366	0.0766	0.1099	0.0916
A little more often	0.2005	0.1858	0.2142	0.1923	0.2534	0.1933	0.2333	0.1725	0.2085	0.1899	0.2096	0.216	0.1611	0.1817	0.2385	0.2087	0.1674	0.1375	0.1814	0.253	0.1763	0.2308	0.2012	0.1611	0.1817	0.2286	0.2499	0.2087	0.1674	0.1375	0.22	0.2113	0.2178	0.2324	0.1459	0.2304	0.2007	0.2128	0.2107	0.1862	0.1823	0.1839	0.1783	0.2696	0.296	0.2134	0.2723	0.1793
About the same	0.5015	0.52	0.4841	0.3944	0.3946	0.51	0.5354	0.5546	0.5201	0.4769	0.4681	0.5151	0.5585	0.52	0.4853	0.4999	0.5708	0.479	0.4468	0.4464	0.5032	0.4677	0.5625	0.5585	0.52	0.4709	0.5019	0.4999	0.5708	0.479	0.5063	0.4853	0.5009	0.4725	0.5576	0.3844	0.4393	0.5191	0.4529	0.5261	0.4702	0.4929	0.5248	0.4421	0.4343	0.4503	0.4401	0.4568
A little less often	0.0425	0.0495	0.0359	0.088	0.043	0.0272	0.0339	0.0397	0.0369	0.0499	0.0516	0.0387	0.0458	0.024	0.0494	0.0436	0.0099	0.0497	0.0979	0.0539	0.0249	0.0223	0.0551	0.0458	0.024	0.0555	0.0425	0.0436	0.0099	0.0497	0.038	0.0386	0.0382	0.0796	0.0408	0.0527	0.0431	0.0357	0.0394	0.0401	0.0654	0.0502	0.0371	0.0635	0.0303	0.0719	0.0513	0.0786
Much less often	0.0522	0.0671	0.0382	0.1056	0.0511	0.0186	0.0546	0.0515	0.0443	0.0626	0.0479	0.0468	0.05	0.0681	0.0411	0.0493	0.0543	0.0799	0.0477	0.0641	0.0301	0.0656	0.028	0.05	0.0681	0.0368	0.0461	0.0493	0.0543	0.0799	0.0555	0.0267	0.0481	0.0526	0.0636	0.0481	0.0499	0.0467	0.0629	0.04	0.0967	0.0554	0.0548	0.0279	0.0373	0.0644	0.0368	0.0878
Don't know/ can't recall	0.0905	0.1051	0.0767	0.1232	0.1384	0.0982	0.0414	0.0795	0.0674	0.1211	0.0955	0.0983	0.0752	0.102	0.0713	0.0884	0.0745	0.1203	0.1296	0.0811	0.0938	0.126	0.0707	0.0752	0.102	0.0751	0.0669	0.0884	0.0745	0.1203	0.0859	0.0689	0.0816	0.0689	0.0784	0.2301	0.1292	0.0687	0.1063	0.0904	0.0992	0.1161	0.0897	0.1005	0.0655	0.1234	0.0896	0.106
Net: More often	0.3133	0.2583	0.3652	0.2888	0.3729	0.346	0.3348	0.2747	0.3313	0.2895	0.3369	0.301	0.2705	0.286	0.3528	0.3189	0.2904	0.2711	0.2779	0.3547	0.3481	0.3183	0.2837	0.2705	0.286	0.3617	0.3426	0.3189	0.2904	0.2711	0.3142	0.3804	0.3313	0.3263	0.2597	0.2847	0.3385	0.3299	0.3385	0.3035	0.2685	0.2854	0.2937	0.366	0.4326	0.29	0.3822	0.2709
Net: Less often	0.0947	0.1166	0.074	0.1936	0.0941	0.0458	0.0885	0.0912	0.0812	0.1125	0.0995	0.0855	0.0958	0.0921	0.0905	0.0929	0.0643	0.1296	0.1457	0.1179	0.0549	0.088	0.0831	0.0958	0.0921	0.0923	0.0885	0.0929	0.0643	0.1296	0.0935	0.0653	0.0863	0.1322	0.1043	0.1008	0.093	0.0823	0.1023	0.0801	0.1621	0.1056	0.0919	0.0914	0.0676	0.1363	0.0881	0.1663
CCS_Q6_3. Use suncream when exposed to weak sun (e.g. if it is cloudy)
Unweighted base	2024	952	1072	173	301	347	334	869	1162	862	500	347	203	211	479	1740	102	182	99	212	189	173	174	203	211	250	229	1740	102	182	823	289	1112	104	530	67	211	966	256	187	77	531	1471	207	192	63	462	91
Base: All GB Adults	2024	981.64	1042.36	224.66	309.33	352.72	325.85	811.43	1153.68	870.32	483.74	333.96	195.55	273.24	462.25	1748.74	99.18	176.09	95.79	203.87	184.07	166.78	167.18	195.55	273.24	246.79	215.46	1748.74	99.18	176.09	837.84	291.4	1129.24	129.1	473.45	72.1	220.11	924.25	258.95	179.2	68.23	585.37	1447.81	216.47	192.23	67.22	475.92	100.27
Much more often	0.0426	0.0286	0.0558	0.0465	0.0334	0.0689	0.0346	0.0368	0.041	0.0446	0.0543	0.0362	0.034	0.0174	0.0404	0.0391	0.0673	0.063	0.0399	0.0489	0.0677	0.0274	0.045	0.034	0.0174	0.0493	0.0302	0.0391	0.0673	0.063	0.0446	0.0553	0.0474	0.0403	0.0396	0.0135	0.0352	0.0432	0.0705	0.0163	0.0493	0.0353	0.0387	0.0602	0.0446	0.0861	0.0575	0.0278
A little more often	0.1137	0.0946	0.1316	0.1024	0.1318	0.1433	0.1104	0.0983	0.1248	0.0988	0.1025	0.1064	0.0966	0.0831	0.1573	0.114	0.0816	0.1281	0.1175	0.0905	0.1079	0.132	0.0808	0.0966	0.0831	0.1785	0.1329	0.114	0.0816	0.1281	0.1118	0.1228	0.1146	0.1001	0.1028	0.181	0.1179	0.1251	0.1155	0.1016	0.0743	0.1016	0.1068	0.112	0.1592	0.0815	0.1268	0.1509
About the same	0.6187	0.6218	0.6157	0.4998	0.5721	0.6112	0.7132	0.6346	0.6512	0.5756	0.574	0.6183	0.666	0.6621	0.615	0.6174	0.6867	0.5934	0.5239	0.5802	0.5931	0.5536	0.6829	0.666	0.6621	0.5817	0.6532	0.6174	0.6867	0.5934	0.647	0.6184	0.6396	0.6099	0.6125	0.5166	0.5632	0.6321	0.6028	0.718	0.513	0.5911	0.6368	0.5832	0.5878	0.5821	0.5849	0.5166
A little less often	0.0612	0.0569	0.0653	0.1176	0.0691	0.0304	0.044	0.0629	0.0517	0.0739	0.0859	0.0634	0.0512	0.0564	0.0471	0.0628	0.0742	0.0379	0.091	0.0848	0.0843	0.0603	0.0664	0.0512	0.0564	0.0424	0.0524	0.0628	0.0742	0.0379	0.0515	0.0725	0.0569	0.1116	0.0666	0.0301	0.0525	0.0609	0.0469	0.0373	0.0123	0.0803	0.0542	0.0778	0.0741	0.0461	0.0718	0.1121
Much less often	0.0652	0.0784	0.0528	0.1028	0.0506	0.0522	0.0444	0.0744	0.057	0.0761	0.0711	0.0531	0.0865	0.0618	0.0587	0.0647	0.043	0.0833	0.0961	0.0853	0.0424	0.0732	0.033	0.0865	0.0618	0.0673	0.0489	0.0647	0.043	0.0833	0.048	0.0582	0.0506	0.0778	0.0897	0.0406	0.0883	0.0627	0.0693	0.0246	0.1517	0.0693	0.0675	0.0475	0.0656	0.0809	0.0595	0.0602
Don't know/ can't recall	0.0986	0.1197	0.0788	0.131	0.143	0.094	0.0534	0.093	0.0743	0.1309	0.1123	0.1227	0.0657	0.1191	0.0815	0.102	0.0472	0.0943	0.1316	0.1103	0.1046	0.1535	0.092	0.0657	0.1191	0.0806	0.0824	0.102	0.0472	0.0943	0.0972	0.0729	0.0909	0.0603	0.0887	0.2182	0.143	0.076	0.095	0.1022	0.1993	0.1224	0.096	0.1194	0.0687	0.1234	0.0995	0.1325
Net: More often	0.1562	0.1232	0.1874	0.1489	0.1651	0.2122	0.145	0.1351	0.1659	0.1435	0.1567	0.1426	0.1306	0.1005	0.1977	0.1531	0.1489	0.1911	0.1574	0.1394	0.1756	0.1595	0.1258	0.1306	0.1005	0.2278	0.1631	0.1531	0.1489	0.1911	0.1564	0.1781	0.162	0.1404	0.1425	0.1945	0.1531	0.1682	0.1861	0.1179	0.1236	0.1369	0.1454	0.1722	0.2038	0.1676	0.1843	0.1787
Net: Less often	0.1265	0.1352	0.1182	0.2204	0.1198	0.0826	0.0884	0.1373	0.1087	0.15	0.157	0.1164	0.1377	0.1183	0.1058	0.1275	0.1172	0.1212	0.1871	0.1701	0.1267	0.1335	0.0994	0.1377	0.1183	0.1098	0.1013	0.1275	0.1172	0.1212	0.0995	0.1306	0.1075	0.1894	0.1563	0.0706	0.1408	0.1236	0.1161	0.0619	0.164	0.1496	0.1217	0.1252	0.1397	0.1269	0.1313	0.1723
CCS_Q6_4. Use suncream when exposed to strong sun (i.e. no clouds in the sky)
Unweighted base	2024	952	1072	173	301	347	334	869	1162	862	500	347	203	211	479	1740	102	182	99	212	189	173	174	203	211	250	229	1740	102	182	823	289	1112	104	530	67	211	966	256	187	77	531	1471	207	192	63	462	91
Base: All GB Adults	2024	981.64	1042.36	224.66	309.33	352.72	325.85	811.43	1153.68	870.32	483.74	333.96	195.55	273.24	462.25	1748.74	99.18	176.09	95.79	203.87	184.07	166.78	167.18	195.55	273.24	246.79	215.46	1748.74	99.18	176.09	837.84	291.4	1129.24	129.1	473.45	72.1	220.11	924.25	258.95	179.2	68.23	585.37	1447.81	216.47	192.23	67.22	475.92	100.27
Much more often	0.1336	0.0943	0.1707	0.1179	0.1079	0.1507	0.1268	0.1431	0.1364	0.13	0.166	0.1088	0.1001	0.0783	0.1444	0.1283	0.1695	0.1664	0.1371	0.1474	0.2016	0.1047	0.113	0.1001	0.0783	0.1523	0.1355	0.1283	0.1695	0.1664	0.1164	0.1793	0.1326	0.0516	0.1537	0.1378	0.1424	0.1502	0.1607	0.1168	0.1229	0.1019	0.1355	0.1248	0.1623	0.1033	0.1369	0.091
A little more often	0.171	0.1743	0.168	0.1575	0.197	0.1781	0.1834	0.1569	0.1842	0.1537	0.1548	0.1715	0.1939	0.1653	0.2042	0.177	0.1672	0.1136	0.0993	0.173	0.1635	0.1872	0.1558	0.1939	0.1653	0.2097	0.1978	0.177	0.1672	0.1136	0.1835	0.1497	0.1748	0.2496	0.1545	0.2185	0.1258	0.1813	0.1582	0.1621	0.1702	0.1657	0.1687	0.1732	0.2168	0.1497	0.1875	0.1264
About the same	0.5161	0.5224	0.5102	0.4235	0.4404	0.5201	0.5756	0.545	0.5386	0.4863	0.485	0.532	0.5562	0.5627	0.4854	0.5142	0.5118	0.5378	0.5863	0.4462	0.4754	0.497	0.5669	0.5562	0.5627	0.4664	0.5071	0.5142	0.5118	0.5378	0.5322	0.508	0.526	0.5166	0.5328	0.3079	0.4975	0.5245	0.4655	0.5817	0.4496	0.5117	0.5298	0.5001	0.4549	0.4409	0.4735	0.5211
A little less often	0.0452	0.0472	0.0432	0.0743	0.0716	0.038	0.0329	0.0351	0.0385	0.0541	0.0485	0.0419	0.0526	0.0191	0.0589	0.0459	0.0496	0.0358	0.0482	0.0729	0.0217	0.0388	0.0451	0.0526	0.0191	0.0578	0.0601	0.0459	0.0496	0.0358	0.0428	0.0422	0.0426	0.0626	0.039	0.1005	0.0432	0.0411	0.0574	0.036	0.0124	0.0534	0.0397	0.043	0.0649	0.0999	0.0599	0.0544
Much less often	0.0436	0.05	0.0375	0.0937	0.0412	0.0214	0.0384	0.0423	0.0359	0.0537	0.0483	0.0349	0.0359	0.0606	0.0322	0.042	0.0448	0.0583	0.0473	0.0675	0.0275	0.0529	0.017	0.0359	0.0606	0.0305	0.034	0.042	0.0448	0.0583	0.0321	0.0475	0.0361	0.0642	0.0495	0.0433	0.0572	0.0385	0.0527	0.0266	0.0965	0.0458	0.043	0.0311	0.0372	0.0828	0.0409	0.0645
Don't know/ can't recall	0.0905	0.1118	0.0704	0.1331	0.142	0.0917	0.0429	0.0776	0.0665	0.1222	0.0974	0.1108	0.0613	0.114	0.0749	0.0926	0.057	0.0883	0.0818	0.093	0.1104	0.1194	0.1022	0.0613	0.114	0.0832	0.0655	0.0926	0.057	0.0883	0.093	0.0733	0.0879	0.0555	0.0705	0.192	0.1339	0.0644	0.1055	0.0769	0.1483	0.1215	0.0833	0.1279	0.0639	0.1234	0.1014	0.1426
Net: More often	0.3047	0.2686	0.3387	0.2753	0.3048	0.3288	0.3102	0.3	0.3205	0.2837	0.3208	0.2803	0.294	0.2437	0.3486	0.3054	0.3367	0.2799	0.2365	0.3204	0.3651	0.2919	0.2688	0.294	0.2437	0.362	0.3332	0.3054	0.3367	0.2799	0.2999	0.329	0.3074	0.3012	0.3082	0.3563	0.2682	0.3315	0.3189	0.2789	0.2931	0.2677	0.3042	0.298	0.3791	0.253	0.3244	0.2174
Net: Less often	0.0887	0.0972	0.0807	0.168	0.1128	0.0594	0.0713	0.0774	0.0744	0.1078	0.0968	0.0769	0.0885	0.0797	0.091	0.0879	0.0944	0.0941	0.0955	0.1404	0.0492	0.0917	0.0621	0.0885	0.0797	0.0884	0.0941	0.0879	0.0944	0.0941	0.0749	0.0897	0.0787	0.1268	0.0884	0.1438	0.1004	0.0796	0.1101	0.0626	0.1089	0.0991	0.0827	0.0741	0.1021	0.1827	0.1007	0.1189
As a reminder, by 'exposure to the sun', we mean not being covered up by clothes or suncream. Do you think the following statements are true or false? (Please select the option that best applies)
CCS_Q7_1. Vitamin D prevents scurvy
Unweighted base	2024	952	1072	173	301	347	334	869	1162	862	500	347	203	211	479	1740	102	182	99	212	189	173	174	203	211	250	229	1740	102	182	823	289	1112	104	530	67	211	966	256	187	77	531	1471	207	192	63	462	91
Base: All GB Adults	2024	981.64	1042.36	224.66	309.33	352.72	325.85	811.43	1153.68	870.32	483.74	333.96	195.55	273.24	462.25	1748.74	99.18	176.09	95.79	203.87	184.07	166.78	167.18	195.55	273.24	246.79	215.46	1748.74	99.18	176.09	837.84	291.4	1129.24	129.1	473.45	72.1	220.11	924.25	258.95	179.2	68.23	585.37	1447.81	216.47	192.23	67.22	475.92	100.27
True	0.4043	0.3431	0.462	0.3378	0.349	0.4155	0.4153	0.4346	0.3962	0.4151	0.3938	0.4418	0.3947	0.4054	0.4219	0.4123	0.3459	0.3582	0.4155	0.3851	0.3922	0.4529	0.4308	0.3947	0.4054	0.4524	0.3869	0.4123	0.3459	0.3582	0.3806	0.4502	0.3986	0.3806	0.4473	0.3263	0.3809	0.4105	0.4082	0.4472	0.4582	0.3728	0.4125	0.4271	0.3809	0.4187	0.4072	0.2722
False	0.3388	0.3769	0.3029	0.3464	0.2871	0.3008	0.3992	0.3487	0.3757	0.2899	0.3351	0.3255	0.3394	0.2976	0.3731	0.3379	0.4078	0.3085	0.2728	0.3455	0.3561	0.3302	0.3209	0.3394	0.2976	0.3532	0.3959	0.3379	0.4078	0.3085	0.3549	0.288	0.3376	0.3398	0.3545	0.278	0.3307	0.3429	0.3199	0.3688	0.2442	0.3434	0.3477	0.2689	0.3494	0.2772	0.3026	0.3829
Don't know	0.2568	0.28	0.2351	0.3158	0.3639	0.2837	0.1855	0.2167	0.2281	0.295	0.271	0.2326	0.266	0.297	0.205	0.2497	0.2463	0.3333	0.3117	0.2694	0.2517	0.2169	0.2483	0.266	0.297	0.1944	0.2172	0.2497	0.2463	0.3333	0.2645	0.2618	0.2638	0.2795	0.1982	0.3957	0.2884	0.2466	0.2718	0.184	0.2975	0.2837	0.2398	0.3041	0.2697	0.3041	0.2902	0.3449
CCS_Q7_2. Vitamin D is needed for strong bones and muscles
Unweighted base	2024	952	1072	173	301	347	334	869	1162	862	500	347	203	211	479	1740	102	182	99	212	189	173	174	203	211	250	229	1740	102	182	823	289	1112	104	530	67	211	966	256	187	77	531	1471	207	192	63	462	91
Base: All GB Adults	2024	981.64	1042.36	224.66	309.33	352.72	325.85	811.43	1153.68	870.32	483.74	333.96	195.55	273.24	462.25	1748.74	99.18	176.09	95.79	203.87	184.07	166.78	167.18	195.55	273.24	246.79	215.46	1748.74	99.18	176.09	837.84	291.4	1129.24	129.1	473.45	72.1	220.11	924.25	258.95	179.2	68.23	585.37	1447.81	216.47	192.23	67.22	475.92	100.27
True	0.7353	0.6688	0.7979	0.6466	0.6736	0.6985	0.763	0.7882	0.7508	0.7146	0.7026	0.7586	0.7618	0.74	0.7523	0.7389	0.6732	0.7343	0.653	0.7083	0.7221	0.7744	0.7429	0.7618	0.74	0.7346	0.7726	0.7389	0.6732	0.7343	0.705	0.7858	0.7259	0.6956	0.7991	0.6351	0.7022	0.7713	0.7031	0.7422	0.7873	0.6861	0.7477	0.6585	0.7784	0.6919	0.7116	0.6675
False	0.081	0.1035	0.0597	0.1527	0.0931	0.0772	0.052	0.0697	0.086	0.0742	0.0927	0.0792	0.0655	0.0815	0.0815	0.0824	0.1055	0.0532	0.0754	0.1067	0.0861	0.0678	0.0905	0.0655	0.0815	0.0959	0.0651	0.0824	0.1055	0.0532	0.0961	0.0416	0.082	0.126	0.074	0.0916	0.0606	0.0655	0.0886	0.0562	0.0505	0.1112	0.0752	0.0982	0.0673	0.1407	0.0917	0.1129
Don't know	0.1838	0.2277	0.1424	0.2007	0.2334	0.2243	0.185	0.1421	0.1631	0.2112	0.2047	0.1622	0.1728	0.1785	0.1662	0.1788	0.2213	0.2125	0.2716	0.185	0.1917	0.1578	0.1667	0.1728	0.1785	0.1696	0.1624	0.1788	0.2213	0.2125	0.1989	0.1726	0.1921	0.1785	0.1269	0.2733	0.2372	0.1632	0.2084	0.2016	0.1622	0.2027	0.1771	0.2433	0.1543	0.1673	0.1966	0.2196
CCS_Q7_3. Vitamin D is important for children but not for adults
Unweighted base	2024	952	1072	173	301	347	334	869	1162	862	500	347	203	211	479	1740	102	182	99	212	189	173	174	203	211	250	229	1740	102	182	823	289	1112	104	530	67	211	966	256	187	77	531	1471	207	192	63	462	91
Base: All GB Adults	2024	981.64	1042.36	224.66	309.33	352.72	325.85	811.43	1153.68	870.32	483.74	333.96	195.55	273.24	462.25	1748.74	99.18	176.09	95.79	203.87	184.07	166.78	167.18	195.55	273.24	246.79	215.46	1748.74	99.18	176.09	837.84	291.4	1129.24	129.1	473.45	72.1	220.11	924.25	258.95	179.2	68.23	585.37	1447.81	216.47	192.23	67.22	475.92	100.27
True	0.0467	0.0571	0.037	0.041	0.0703	0.0568	0.0285	0.0422	0.0505	0.0417	0.0475	0.0367	0.0485	0.0562	0.0423	0.0455	0.0769	0.0415	0.107	0.0261	0.0403	0.0401	0.0332	0.0485	0.0562	0.0445	0.0398	0.0455	0.0769	0.0415	0.048	0.0501	0.0485	0.0297	0.0613	0.0238	0.0236	0.0486	0.0454	0.0508	0.0495	0.0403	0.0417	0.047	0.0441	0.0761	0.05	0.1038
False	0.8505	0.8125	0.8864	0.8251	0.812	0.8289	0.8746	0.872	0.8638	0.8329	0.8368	0.8701	0.8254	0.8515	0.8729	0.8537	0.8129	0.8401	0.7773	0.8509	0.8523	0.862	0.8782	0.8254	0.8515	0.8949	0.8476	0.8537	0.8129	0.8401	0.8582	0.8495	0.8559	0.8532	0.8509	0.7699	0.8469	0.8678	0.8532	0.8619	0.808	0.8247	0.8563	0.823	0.8632	0.868	0.8456	0.7912
Don't know	0.1027	0.1304	0.0767	0.134	0.1177	0.1143	0.0969	0.0857	0.0857	0.1254	0.1156	0.0933	0.1261	0.0923	0.0848	0.1007	0.1101	0.1184	0.1156	0.123	0.1074	0.0979	0.0886	0.1261	0.0923	0.0606	0.1126	0.1007	0.1101	0.1184	0.0938	0.1004	0.0955	0.117	0.0878	0.2063	0.1295	0.0836	0.1015	0.0873	0.1425	0.1351	0.102	0.13	0.0927	0.0559	0.1044	0.105
CCS_Q7_4. Your skin can make vitamin D if it is exposed to sunlight
Unweighted base	2024	952	1072	173	301	347	334	869	1162	862	500	347	203	211	479	1740	102	182	99	212	189	173	174	203	211	250	229	1740	102	182	823	289	1112	104	530	67	211	966	256	187	77	531	1471	207	192	63	462	91
Base: All GB Adults	2024	981.64	1042.36	224.66	309.33	352.72	325.85	811.43	1153.68	870.32	483.74	333.96	195.55	273.24	462.25	1748.74	99.18	176.09	95.79	203.87	184.07	166.78	167.18	195.55	273.24	246.79	215.46	1748.74	99.18	176.09	837.84	291.4	1129.24	129.1	473.45	72.1	220.11	924.25	258.95	179.2	68.23	585.37	1447.81	216.47	192.23	67.22	475.92	100.27
True	0.7782	0.7579	0.7974	0.6863	0.7528	0.8078	0.8201	0.7837	0.7943	0.757	0.7594	0.7899	0.8096	0.7654	0.7906	0.78	0.7927	0.7522	0.773	0.7535	0.7589	0.8161	0.7638	0.8096	0.7654	0.8078	0.771	0.78	0.7927	0.7522	0.7963	0.8088	0.7995	0.6997	0.7721	0.6546	0.7687	0.8006	0.7272	0.8034	0.7371	0.7646	0.7749	0.8111	0.8205	0.7594	0.8076	0.6876
False	0.0557	0.058	0.0536	0.0767	0.0722	0.0546	0.0263	0.056	0.0521	0.0606	0.051	0.0629	0.0476	0.0656	0.0669	0.0594	0.0518	0.0219	0.0607	0.0462	0.0514	0.0592	0.0666	0.0476	0.0656	0.0623	0.0721	0.0594	0.0518	0.0219	0.0562	0.0481	0.0541	0.065	0.0489	0.0914	0.0617	0.051	0.0674	0.0396	0.037	0.066	0.0528	0.0421	0.05	0.0789	0.0505	0.1232
Don't know	0.166	0.1841	0.149	0.2371	0.1751	0.1375	0.1536	0.1603	0.1536	0.1825	0.1895	0.1472	0.1428	0.169	0.1425	0.1606	0.1555	0.2259	0.1663	0.2003	0.1897	0.1247	0.1696	0.1428	0.169	0.13	0.1569	0.1606	0.1555	0.2259	0.1475	0.1431	0.1464	0.2353	0.179	0.254	0.1696	0.1484	0.2054	0.157	0.2259	0.1693	0.1723	0.1468	0.1296	0.1617	0.1419	0.1893
CCS_Q7_5. A balanced diet (i.e. a diet consisting of a variety of different types of food) will give most people enough vitamin D
Unweighted base	2024	952	1072	173	301	347	334	869	1162	862	500	347	203	211	479	1740	102	182	99	212	189	173	174	203	211	250	229	1740	102	182	823	289	1112	104	530	67	211	966	256	187	77	531	1471	207	192	63	462	91
Base: All GB Adults	2024	981.64	1042.36	224.66	309.33	352.72	325.85	811.43	1153.68	870.32	483.74	333.96	195.55	273.24	462.25	1748.74	99.18	176.09	95.79	203.87	184.07	166.78	167.18	195.55	273.24	246.79	215.46	1748.74	99.18	176.09	837.84	291.4	1129.24	129.1	473.45	72.1	220.11	924.25	258.95	179.2	68.23	585.37	1447.81	216.47	192.23	67.22	475.92	100.27
True	0.4235	0.4755	0.3745	0.4252	0.3814	0.4126	0.3918	0.4565	0.4291	0.4161	0.4315	0.4363	0.3547	0.4242	0.4375	0.4243	0.4742	0.3871	0.4735	0.4808	0.3552	0.465	0.4076	0.3547	0.4242	0.4255	0.4512	0.4243	0.4742	0.3871	0.4189	0.3931	0.4123	0.4276	0.4665	0.3996	0.3939	0.4236	0.3817	0.4156	0.4169	0.4462	0.423	0.4136	0.4301	0.3572	0.4123	0.4838
False	0.3877	0.3287	0.4432	0.3331	0.3959	0.3619	0.4127	0.4008	0.4011	0.3698	0.3775	0.3824	0.439	0.3998	0.3948	0.3934	0.3517	0.3514	0.3542	0.346	0.4244	0.3929	0.372	0.439	0.3998	0.4113	0.376	0.3934	0.3517	0.3514	0.3895	0.3792	0.3869	0.3964	0.3961	0.2711	0.4067	0.4026	0.3962	0.4382	0.4029	0.3415	0.3925	0.4067	0.3568	0.4429	0.3917	0.2984
Don't know	0.1888	0.1958	0.1823	0.2417	0.2228	0.2255	0.1955	0.1427	0.1698	0.2141	0.191	0.1813	0.2063	0.1761	0.1677	0.1824	0.1741	0.2615	0.1723	0.1732	0.2204	0.1421	0.2204	0.2063	0.1761	0.1632	0.1728	0.1824	0.1741	0.2615	0.1915	0.2277	0.2009	0.176	0.1374	0.3293	0.1994	0.1738	0.2222	0.1462	0.1802	0.2123	0.1845	0.1797	0.213	0.1999	0.196	0.2179
CCS_Q7_6. Exposure to the sun is always bad for you and should be avoided
Unweighted base	2024	952	1072	173	301	347	334	869	1162	862	500	347	203	211	479	1740	102	182	99	212	189	173	174	203	211	250	229	1740	102	182	823	289	1112	104	530	67	211	966	256	187	77	531	1471	207	192	63	462	91
Base: All GB Adults	2024	981.64	1042.36	224.66	309.33	352.72	325.85	811.43	1153.68	870.32	483.74	333.96	195.55	273.24	462.25	1748.74	99.18	176.09	95.79	203.87	184.07	166.78	167.18	195.55	273.24	246.79	215.46	1748.74	99.18	176.09	837.84	291.4	1129.24	129.1	473.45	72.1	220.11	924.25	258.95	179.2	68.23	585.37	1447.81	216.47	192.23	67.22	475.92	100.27
True	0.1034	0.0955	0.1108	0.0713	0.0779	0.1207	0.088	0.1206	0.0818	0.132	0.1061	0.1104	0.1038	0.0452	0.1057	0.0971	0.1803	0.1226	0.1427	0.0766	0.1197	0.1432	0.0778	0.1038	0.0452	0.1138	0.0965	0.0971	0.1803	0.1226	0.0841	0.1209	0.0936	0.0678	0.1257	0.0791	0.1342	0.1096	0.096	0.1384	0.1275	0.0816	0.1005	0.1307	0.0693	0.1597	0.11	0.1135
False	0.8273	0.8265	0.828	0.8668	0.8331	0.8053	0.8168	0.8279	0.8683	0.7728	0.8123	0.8241	0.8206	0.8909	0.8395	0.8349	0.7613	0.7885	0.8044	0.8284	0.7985	0.8083	0.8398	0.8206	0.8909	0.827	0.8538	0.8349	0.7613	0.7885	0.8574	0.8104	0.8452	0.8589	0.8204	0.7469	0.7577	0.8328	0.8283	0.7719	0.822	0.8415	0.8357	0.7706	0.8723	0.7731	0.812	0.7783
Don't know	0.0694	0.078	0.0613	0.0618	0.089	0.074	0.0952	0.0516	0.0499	0.0952	0.0817	0.0655	0.0756	0.0639	0.0548	0.068	0.0584	0.0889	0.0529	0.0951	0.0818	0.0485	0.0824	0.0756	0.0639	0.0592	0.0498	0.068	0.0584	0.0889	0.0585	0.0687	0.0612	0.0733	0.054	0.174	0.108	0.0576	0.0758	0.0897	0.0505	0.0769	0.0639	0.0987	0.0584	0.0672	0.078	0.1082
CCS_Q8. How often, if at all, do you think humans need exposure to sunlight to make sufficient levels of vitamin D? (Please select the option that best applies)
Unweighted base	2024	952	1072	173	301	347	334	869	1162	862	500	347	203	211	479	1740	102	182	99	212	189	173	174	203	211	250	229	1740	102	182	823	289	1112	104	530	67	211	966	256	187	77	531	1471	207	192	63	462	91
Base: All GB Adults	2024	981.64	1042.36	224.66	309.33	352.72	325.85	811.43	1153.68	870.32	483.74	333.96	195.55	273.24	462.25	1748.74	99.18	176.09	95.79	203.87	184.07	166.78	167.18	195.55	273.24	246.79	215.46	1748.74	99.18	176.09	837.84	291.4	1129.24	129.1	473.45	72.1	220.11	924.25	258.95	179.2	68.23	585.37	1447.81	216.47	192.23	67.22	475.92	100.27
Every day	0.526	0.4537	0.594	0.44	0.5467	0.4833	0.5827	0.5376	0.5217	0.5316	0.5444	0.5133	0.5454	0.4756	0.5304	0.5241	0.5806	0.5136	0.6193	0.5162	0.5365	0.5021	0.5244	0.5454	0.4756	0.5328	0.5275	0.5241	0.5806	0.5136	0.5378	0.5374	0.5377	0.5297	0.5131	0.4164	0.5269	0.5478	0.5659	0.4989	0.5611	0.4781	0.5333	0.474	0.5745	0.5376	0.5236	0.4315
Once every 2 days	0.1513	0.1738	0.1302	0.244	0.1369	0.1237	0.1309	0.1514	0.1657	0.1322	0.1313	0.1492	0.1305	0.2144	0.1542	0.1536	0.1013	0.1565	0.1234	0.1385	0.1274	0.1702	0.1281	0.1305	0.2144	0.1752	0.1301	0.1536	0.1013	0.1565	0.1308	0.1622	0.1389	0.2001	0.1682	0.1676	0.145	0.1492	0.1135	0.1185	0.147	0.1825	0.1486	0.1919	0.1211	0.0811	0.1476	0.2078
Once every week	0.0916	0.1071	0.0771	0.1126	0.0878	0.0975	0.0975	0.0824	0.094	0.0885	0.0954	0.0891	0.1087	0.0817	0.0986	0.0944	0.0881	0.0662	0.0809	0.1009	0.0969	0.0753	0.1028	0.1087	0.0817	0.0931	0.105	0.0944	0.0881	0.0662	0.0967	0.1136	0.1011	0.0692	0.0783	0.0429	0.1009	0.0787	0.0936	0.1358	0.0488	0.1039	0.0843	0.1154	0.1017	0.1282	0.1117	0.102
Once a fortnight	0.0155	0.0161	0.0149	0.0317	0.0239	0.0132	0.0087	0.0114	0.0202	0.0092	0.0057	0.0236	0.0248	0.0213	0.0136	0.0158	0.019	0.0103	0.0188	0.0047	-	0.0302	0.017	0.0248	0.0213	0.0104	0.0174	0.0158	0.019	0.0103	0.0159	0.0072	0.0137	0.0226	0.0177	0.0228	0.0133	0.0089	0.0038	0.0164	0.0122	0.0283	0.015	0.0043	0.0103	0.0272	0.01	0.0485
Once a month	0.0121	0.0153	0.009	0.0246	0.0208	0.0247	0.0026	0.0036	0.0114	0.013	0.0121	0.0196	0.0043	0.0229	0.0067	0.0129	-	0.0102	0.0089	0.0143	0.0114	0.0393	-	0.0043	0.0229	0.0126	-	0.0129	-	0.0102	0.0097	0.0149	0.011	0.0332	0.0059	0.0248	0.014	0.0094	0.0218	-	-	0.0172	0.0094	0.0204	0.0167	0.0335	0.0207	0.0093
Less often than once a month	0.0064	0.0037	0.0089	0.0045	0.0059	0.0137	-	0.0065	0.0063	0.0065	0.0018	0.0054	0.0052	-	0.0098	0.0047	0.0197	0.0158	-	0.0043	-	-	0.0108	0.0052	-	0.0072	0.0127	0.0047	0.0197	0.0158	0.0067	0.0035	0.0059	0.0073	0.0094	-	0.0043	0.0067	-	0.0052	0.0287	0.0067	0.0057	0.0045	0.0146	-	0.0079	0.0093
Never	0.0009	0.0018	-	-	0.003	-	-	0.001	0.0007	0.0011	-	-	-	-	0.0038	0.001	-	-	-	-	-	-	-	-	-	0.0071	-	0.001	-	-	0.0011	-	0.0008	-	0.0018	-	-	0.0009	0.0036	-	-	-	0.0012	-	-	-	-	-
Don't know	0.1963	0.2286	0.1659	0.1425	0.175	0.2439	0.1775	0.2061	0.1799	0.218	0.2093	0.1998	0.1811	0.1841	0.1829	0.1934	0.1913	0.2274	0.1487	0.2211	0.2278	0.1829	0.2168	0.1811	0.1841	0.1616	0.2073	0.1934	0.1913	0.2274	0.2012	0.1613	0.1909	0.1379	0.2056	0.3254	0.1957	0.1985	0.1977	0.2252	0.2021	0.1833	0.2025	0.1894	0.1612	0.1925	0.1784	0.1915
CSS_Q9. Research shows that daily exposure to sunlight is important for making sufficient levels of vitamin D. How much time in a day do you think you need to spend in the sun to make sufficient levels of vitamin D? (Please select the option that best applies)
Unweighted base	2024	952	1072	173	301	347	334	869	1162	862	500	347	203	211	479	1740	102	182	99	212	189	173	174	203	211	250	229	1740	102	182	823	289	1112	104	530	67	211	966	256	187	77	531	1471	207	192	63	462	91
Base: All GB Adults	2024	981.64	1042.36	224.66	309.33	352.72	325.85	811.43	1153.68	870.32	483.74	333.96	195.55	273.24	462.25	1748.74	99.18	176.09	95.79	203.87	184.07	166.78	167.18	195.55	273.24	246.79	215.46	1748.74	99.18	176.09	837.84	291.4	1129.24	129.1	473.45	72.1	220.11	924.25	258.95	179.2	68.23	585.37	1447.81	216.47	192.23	67.22	475.92	100.27
Up to 10 minutes a day	0.1023	0.0765	0.1267	0.0903	0.1137	0.1415	0.0867	0.0905	0.101	0.1041	0.0864	0.1017	0.0964	0.1	0.1261	0.103	0.1303	0.0794	0.0673	0.0973	0.0842	0.1009	0.1025	0.0964	0.1	0.0968	0.1597	0.103	0.1303	0.0794	0.1016	0.1064	0.1028	0.0931	0.0825	0.0756	0.1564	0.0986	0.0995	0.1056	0.1146	0.1069	0.099	0.0875	0.1366	0.1208	0.112	0.1046
More than 10 minutes a day, up to 15 minutes a day	0.1988	0.1659	0.2298	0.2534	0.2261	0.2045	0.1792	0.1788	0.2219	0.1683	0.2007	0.1867	0.2064	0.213	0.1999	0.2004	0.1952	0.1855	0.191	0.1722	0.2373	0.1967	0.1768	0.2064	0.213	0.1993	0.2007	0.2004	0.1952	0.1855	0.2096	0.2053	0.2085	0.1914	0.1684	0.2134	0.2143	0.1989	0.2004	0.1709	0.1921	0.2101	0.1877	0.198	0.2542	0.2248	0.2245	0.2377
More than 15 minutes a day, up to 30 minutes a day	0.25	0.2363	0.2629	0.2435	0.2119	0.2484	0.3181	0.2396	0.2668	0.2277	0.2585	0.2376	0.252	0.2417	0.2705	0.2543	0.311	0.1727	0.235	0.2532	0.2765	0.2558	0.2195	0.252	0.2417	0.2713	0.2695	0.2543	0.311	0.1727	0.2688	0.2364	0.2604	0.2617	0.2332	0.1962	0.2436	0.2662	0.2418	0.2253	0.1854	0.2414	0.2477	0.2892	0.2506	0.3206	0.278	0.1498
More than 30 minutes a day, up to 1 hour a day	0.1669	0.1798	0.1547	0.1807	0.1646	0.1282	0.1781	0.1762	0.1576	0.1792	0.1806	0.1556	0.1827	0.1814	0.1676	0.1728	0.1135	0.1386	0.2011	0.1741	0.1772	0.1518	0.1594	0.1827	0.1814	0.1888	0.1433	0.1728	0.1135	0.1386	0.1543	0.1673	0.1577	0.1991	0.196	0.1648	0.1332	0.1562	0.1518	0.1651	0.202	0.1843	0.1723	0.1699	0.1263	0.0741	0.1388	0.2218
More than 1 hour a day, up to 2 hours a day	0.0613	0.0757	0.0477	0.0748	0.087	0.033	0.0528	0.0634	0.0547	0.0699	0.0768	0.0542	0.0631	0.0309	0.0617	0.0598	0.0202	0.0992	0.0971	0.0834	0.0588	0.0561	0.0523	0.0631	0.0309	0.0685	0.0539	0.0598	0.0202	0.0992	0.057	0.0738	0.0614	0.1112	0.0696	0.0268	0.0249	0.0558	0.0787	0.0828	0.0656	0.0559	0.0598	0.0593	0.0846	0.0844	0.0731	0.0261
More than 2 hours a day, up to 3 hours a day	0.0078	0.0095	0.0061	0.0094	0.0056	-	0.0058	0.0123	0.0081	0.0073	0.0073	0.0108	0.0054	0.0041	0.01	0.0079	0.0185	-	0.0276	0.0042	-	0.0108	0.0108	0.0054	0.0041	0.0143	0.005	0.0079	0.0185	-	0.0102	-	0.0075	-	0.0133	-	0.0041	0.006	0.007	0.0148	0.0257	0.0067	0.0095	-	-	0.0159	0.0022	0.0086
More than 3 hours a day	0.0162	0.0181	0.0144	0.0161	0.0182	0.0028	0.0153	0.0216	0.013	0.0204	0.0094	0.022	0.0138	0.0169	0.0108	0.0138	0.0278	0.0328	0.0087	0.0046	0.0152	0.0226	0.0213	0.0138	0.0169	0.0114	0.0101	0.0138	0.0278	0.0328	0.0115	0.0165	0.0128	-	0.0238	0.0286	0.0226	0.0182	0.0139	0.0286	-	0.0123	0.0166	0.0171	0.0209	-	0.0162	0.0097
Don't know	0.1968	0.2382	0.1577	0.1317	0.1728	0.2416	0.164	0.2176	0.1769	0.223	0.1804	0.2314	0.1802	0.212	0.1534	0.1879	0.1834	0.2918	0.1722	0.211	0.1508	0.2054	0.2574	0.1802	0.212	0.1495	0.1579	0.1879	0.1834	0.2918	0.187	0.1943	0.1889	0.1435	0.2133	0.2946	0.2009	0.2001	0.2068	0.2067	0.2145	0.1823	0.2073	0.1791	0.1269	0.1595	0.1552	0.2417
For the following question, by 'public information channels', we mean any form of mass communication. This may include both printed media (e.g. newspapers, fliers, posters, etc.) and broadcast media (e.g. TV adverts, documentaries, etc.). How well, if at all, do you think that each of the following are communicated through public information channels? (Please select one option on each row)
CCSa_Q10_1. The risks of sun exposure (e.g. sunburn, skin cancer, etc.)
Unweighted base	2024	952	1072	173	301	347	334	869	1162	862	500	347	203	211	479	1740	102	182	99	212	189	173	174	203	211	250	229	1740	102	182	823	289	1112	104	530	67	211	966	256	187	77	531	1471	207	192	63	462	91
Base: All GB Adults	2024	981.64	1042.36	224.66	309.33	352.72	325.85	811.43	1153.68	870.32	483.74	333.96	195.55	273.24	462.25	1748.74	99.18	176.09	95.79	203.87	184.07	166.78	167.18	195.55	273.24	246.79	215.46	1748.74	99.18	176.09	837.84	291.4	1129.24	129.1	473.45	72.1	220.11	924.25	258.95	179.2	68.23	585.37	1447.81	216.47	192.23	67.22	475.92	100.27
Very well	0.22	0.184	0.2539	0.1574	0.2137	0.2552	0.2259	0.222	0.2288	0.2083	0.2185	0.236	0.2938	0.1702	0.223	0.2239	0.1694	0.2093	0.2458	0.1772	0.25	0.2496	0.2225	0.2938	0.1702	0.2236	0.2222	0.2239	0.1694	0.2093	0.2182	0.2221	0.2192	0.1721	0.2256	0.1644	0.258	0.2414	0.1888	0.1924	0.2802	0.2012	0.207	0.237	0.2881	0.2854	0.2645	0.1956
Fairly well	0.4869	0.5049	0.4699	0.4891	0.4563	0.4893	0.5265	0.481	0.5191	0.4442	0.4795	0.4663	0.4214	0.4833	0.5233	0.4827	0.5914	0.47	0.5574	0.4736	0.4455	0.4532	0.4794	0.4214	0.4833	0.5084	0.5405	0.4827	0.5914	0.47	0.5085	0.5313	0.5144	0.4868	0.4848	0.3697	0.3888	0.4914	0.5033	0.5125	0.4923	0.4667	0.4905	0.4997	0.4803	0.4625	0.4866	0.4359
Not very well	0.1676	0.1705	0.1649	0.2368	0.164	0.109	0.127	0.1917	0.1567	0.1821	0.1579	0.1828	0.156	0.2156	0.128	0.1635	0.2103	0.1842	0.1132	0.1995	0.1351	0.1974	0.1682	0.156	0.2156	0.1349	0.1201	0.1635	0.2103	0.1842	0.147	0.1488	0.1475	0.2344	0.1909	0.1982	0.172	0.1642	0.1684	0.1633	0.1291	0.1763	0.178	0.1632	0.1316	0.0708	0.1374	0.1615
Not at all well	0.0519	0.0568	0.0472	0.0435	0.0511	0.0477	0.0522	0.0562	0.045	0.0609	0.0525	0.0447	0.0661	0.0313	0.0679	0.0533	0.0089	0.062	0.0288	0.0413	0.0774	0.0303	0.059	0.0661	0.0313	0.0696	0.0661	0.0533	0.0089	0.062	0.0547	0.0166	0.0449	0.0377	0.0609	0.0984	0.0615	0.0456	0.0502	0.051	0.038	0.0631	0.0542	0.0319	0.0388	0.0435	0.0363	0.0929
Don't know	0.0736	0.0838	0.0641	0.0732	0.1148	0.0988	0.0684	0.0492	0.0504	0.1044	0.0916	0.0702	0.0626	0.0997	0.0577	0.0766	0.02	0.0746	0.0549	0.1085	0.092	0.0695	0.0708	0.0626	0.0997	0.0635	0.0511	0.0766	0.02	0.0746	0.0716	0.0813	0.0741	0.0691	0.0378	0.1692	0.1197	0.0574	0.0893	0.0808	0.0604	0.0926	0.0703	0.0682	0.0611	0.1378	0.0752	0.1142
Net: Well	0.7069	0.6889	0.7238	0.6465	0.67	0.7445	0.7524	0.703	0.7478	0.6525	0.698	0.7024	0.7153	0.6535	0.7463	0.7066	0.7608	0.6793	0.8032	0.6507	0.6956	0.7028	0.7019	0.7153	0.6535	0.732	0.7627	0.7066	0.7608	0.6793	0.7267	0.7534	0.7336	0.6589	0.7104	0.5342	0.6468	0.7328	0.6921	0.7049	0.7725	0.668	0.6975	0.7367	0.7684	0.748	0.7511	0.6315
Net: Not well	0.2195	0.2274	0.2121	0.2803	0.2151	0.1566	0.1792	0.2479	0.2018	0.243	0.2104	0.2275	0.2221	0.2468	0.1959	0.2169	0.2192	0.2462	0.142	0.2408	0.2124	0.2277	0.2273	0.2221	0.2468	0.2045	0.1861	0.2169	0.2192	0.2462	0.2017	0.1654	0.1923	0.2721	0.2518	0.2966	0.2335	0.2098	0.2186	0.2143	0.1671	0.2394	0.2322	0.195	0.1705	0.1143	0.1737	0.2543
CCSa_Q10_2. The benefits of sun exposure (e.g. vitamin D for strong bones and muscles, etc.)
Unweighted base	2024	952	1072	173	301	347	334	869	1162	862	500	347	203	211	479	1740	102	182	99	212	189	173	174	203	211	250	229	1740	102	182	823	289	1112	104	530	67	211	966	256	187	77	531	1471	207	192	63	462	91
Base: All GB Adults	2024	981.64	1042.36	224.66	309.33	352.72	325.85	811.43	1153.68	870.32	483.74	333.96	195.55	273.24	462.25	1748.74	99.18	176.09	95.79	203.87	184.07	166.78	167.18	195.55	273.24	246.79	215.46	1748.74	99.18	176.09	837.84	291.4	1129.24	129.1	473.45	72.1	220.11	924.25	258.95	179.2	68.23	585.37	1447.81	216.47	192.23	67.22	475.92	100.27
Very well	0.0457	0.0492	0.0423	0.0446	0.0523	0.0529	0.0517	0.0379	0.0432	0.0489	0.0485	0.0304	0.049	0.0438	0.0435	0.043	0.0629	0.062	0.0597	0.0453	0.0463	0.0279	0.0329	0.049	0.0438	0.0573	0.0276	0.043	0.0629	0.062	0.0463	0.0472	0.0465	0.0335	0.0373	0.0548	0.0632	0.0391	0.0396	0.0465	0.0493	0.0586	0.0445	0.0632	0.044	0.058	0.0547	0.0193
Fairly well	0.17	0.1664	0.1734	0.2344	0.163	0.1603	0.1357	0.1729	0.1628	0.1796	0.1654	0.1708	0.1932	0.1798	0.1675	0.1723	0.1036	0.1845	0.1894	0.1604	0.1584	0.163	0.1785	0.1932	0.1798	0.1539	0.183	0.1723	0.1036	0.1845	0.15	0.2005	0.163	0.2075	0.1955	0.1994	0.1195	0.1764	0.1233	0.1537	0.2366	0.1753	0.1594	0.1998	0.1631	0.2109	0.1865	0.2446
Not very well	0.4375	0.4377	0.4373	0.4132	0.3939	0.3874	0.4692	0.4699	0.4616	0.4056	0.4144	0.4249	0.4665	0.4455	0.4456	0.4353	0.5557	0.3924	0.4312	0.3776	0.4464	0.4409	0.4089	0.4665	0.4455	0.4356	0.4571	0.4353	0.5557	0.3924	0.4484	0.4421	0.4468	0.4117	0.4708	0.3323	0.3681	0.4629	0.4628	0.4416	0.399	0.391	0.4575	0.3921	0.4524	0.3149	0.4055	0.3005
Not at all well	0.2494	0.234	0.264	0.218	0.2561	0.2642	0.2665	0.2423	0.2604	0.2348	0.2677	0.2644	0.2007	0.2051	0.2684	0.25	0.2293	0.2551	0.2475	0.289	0.2547	0.2603	0.2684	0.2007	0.2051	0.2745	0.2615	0.25	0.2293	0.2551	0.2631	0.2126	0.25	0.2617	0.2254	0.1945	0.3088	0.2381	0.266	0.2565	0.2417	0.2578	0.246	0.2577	0.2441	0.2527	0.2515	0.2885
Don't know	0.0974	0.1127	0.083	0.0898	0.1347	0.1353	0.077	0.077	0.072	0.131	0.104	0.1096	0.0906	0.1258	0.0751	0.0993	0.0485	0.106	0.0723	0.1277	0.0942	0.1078	0.1113	0.0906	0.1258	0.0787	0.0708	0.0993	0.0485	0.106	0.0923	0.0977	0.0937	0.0856	0.071	0.219	0.1404	0.0835	0.1083	0.1017	0.0734	0.1173	0.0925	0.0872	0.0964	0.1635	0.1017	0.1471
Net: Well	0.2157	0.2156	0.2157	0.279	0.2153	0.2131	0.1873	0.2107	0.206	0.2285	0.2139	0.2011	0.2422	0.2236	0.2109	0.2153	0.1665	0.2465	0.2491	0.2057	0.2047	0.1909	0.2114	0.2422	0.2236	0.2112	0.2105	0.2153	0.1665	0.2465	0.1963	0.2477	0.2095	0.2411	0.2329	0.2542	0.1827	0.2155	0.1629	0.2001	0.2859	0.2339	0.2039	0.263	0.2071	0.2689	0.2412	0.2639
Net: Not well	0.6869	0.6717	0.7013	0.6312	0.65	0.6516	0.7357	0.7122	0.722	0.6404	0.6821	0.6893	0.6672	0.6507	0.714	0.6853	0.785	0.6475	0.6786	0.6666	0.7011	0.7013	0.6773	0.6672	0.6507	0.71	0.7186	0.6853	0.785	0.6475	0.7114	0.6547	0.6968	0.6734	0.6962	0.5268	0.6769	0.701	0.7288	0.6982	0.6407	0.6487	0.7035	0.6498	0.6966	0.5675	0.6571	0.589
For the following question, please think about the beginning of this decade (i.e. 2010) in comparison to now (i.e. 2019). To what extent, if at all, has the amount of information that you have seen about each of the following increased or decreased, or has it stayed about the same? (Please select one option on each row)
CCSa_Q11_1. The risks of sun exposure (e.g. sunburn, skin cancer, etc.)
Unweighted base	2024	952	1072	173	301	347	334	869	1162	862	500	347	203	211	479	1740	102	182	99	212	189	173	174	203	211	250	229	1740	102	182	823	289	1112	104	530	67	211	966	256	187	77	531	1471	207	192	63	462	91
Base: All GB Adults	2024	981.64	1042.36	224.66	309.33	352.72	325.85	811.43	1153.68	870.32	483.74	333.96	195.55	273.24	462.25	1748.74	99.18	176.09	95.79	203.87	184.07	166.78	167.18	195.55	273.24	246.79	215.46	1748.74	99.18	176.09	837.84	291.4	1129.24	129.1	473.45	72.1	220.11	924.25	258.95	179.2	68.23	585.37	1447.81	216.47	192.23	67.22	475.92	100.27
Increased a lot	0.2311	0.1901	0.2697	0.1808	0.1823	0.2015	0.2611	0.2644	0.2375	0.2226	0.2468	0.2445	0.2245	0.1865	0.2382	0.2322	0.2427	0.2135	0.2448	0.2576	0.2357	0.2468	0.2422	0.2245	0.1865	0.2313	0.2462	0.2322	0.2427	0.2135	0.2144	0.2562	0.2252	0.2225	0.2735	0.1119	0.2141	0.2451	0.2068	0.2539	0.3434	0.1979	0.2365	0.208	0.2517	0.1735	0.2208	0.2007
Increased a little	0.289	0.2808	0.2967	0.2803	0.3012	0.3077	0.3278	0.263	0.3178	0.2508	0.2633	0.2696	0.291	0.2759	0.3373	0.2891	0.3161	0.2723	0.2753	0.2466	0.2755	0.2657	0.2734	0.291	0.2759	0.3441	0.3296	0.2891	0.3161	0.2723	0.3093	0.3013	0.3072	0.3132	0.2668	0.1899	0.2616	0.311	0.3406	0.2664	0.1586	0.2576	0.2782	0.3028	0.352	0.3125	0.324	0.2791
About the same	0.3058	0.3419	0.2719	0.2595	0.2832	0.285	0.2825	0.3457	0.3061	0.3055	0.2836	0.3211	0.3089	0.3485	0.28	0.3028	0.2964	0.3415	0.3001	0.289	0.2692	0.3027	0.3394	0.3089	0.3485	0.2741	0.2868	0.3028	0.2964	0.3415	0.3014	0.3021	0.3016	0.2781	0.344	0.2885	0.2676	0.3126	0.2339	0.2911	0.3433	0.3246	0.3208	0.2674	0.2533	0.285	0.2642	0.287
Decreased a lot	0.0277	0.0242	0.0311	0.0258	0.0358	0.0286	0.02	0.028	0.0295	0.0254	0.0301	0.0324	0.0226	0.0182	0.0255	0.0266	0.0481	0.0273	0.0266	0.027	0.0354	0.0445	0.0204	0.0226	0.0182	0.028	0.0225	0.0266	0.0481	0.0273	0.025	0.0141	0.0222	0.036	0.0313	0.0495	0.0368	0.0193	0.0486	0.0501	0.0251	0.0257	0.0289	0.0099	0.0279	0.0537	0.0233	0.0321
Decreased a little	0.0194	0.0212	0.0177	0.0358	0.0375	0.0083	0.0137	0.0151	0.0155	0.0246	0.0337	0.0128	0.0142	0.0133	0.0181	0.0202	0.0089	0.0172	0.0292	0.0374	0.0321	0.0093	0.0163	0.0142	0.0133	0.0187	0.0174	0.0202	0.0089	0.0172	0.0201	0.0109	0.0177	0.0228	0.0072	0.0582	0.0396	0.0132	0.0151	0.022	0.0253	0.03	0.0167	0.0321	0.0153	0.0159	0.023	0.0419
Don't know/ can't recall	0.1269	0.1419	0.1128	0.2178	0.16	0.1689	0.0948	0.0838	0.0937	0.171	0.1425	0.1196	0.1387	0.1576	0.1008	0.129	0.0878	0.1281	0.124	0.1423	0.1522	0.1309	0.1083	0.1387	0.1576	0.1038	0.0974	0.129	0.0878	0.1281	0.1298	0.1155	0.1262	0.1273	0.0773	0.3019	0.1802	0.0989	0.155	0.1165	0.1043	0.1643	0.1189	0.1798	0.0999	0.1593	0.1446	0.1593
Net: Increased	0.5201	0.4708	0.5664	0.4611	0.4836	0.5092	0.589	0.5274	0.5553	0.4734	0.51	0.5141	0.5156	0.4624	0.5756	0.5213	0.5589	0.4859	0.5201	0.5042	0.5112	0.5126	0.5156	0.5156	0.4624	0.5754	0.5758	0.5213	0.5589	0.4859	0.5237	0.5575	0.5324	0.5357	0.5402	0.3018	0.4758	0.556	0.5474	0.5203	0.502	0.4554	0.5147	0.5108	0.6037	0.486	0.5448	0.4798
Net: Decreased	0.0472	0.0454	0.0489	0.0616	0.0732	0.0369	0.0337	0.0431	0.045	0.0501	0.0639	0.0452	0.0368	0.0316	0.0436	0.0469	0.057	0.0446	0.0558	0.0644	0.0675	0.0539	0.0367	0.0368	0.0316	0.0467	0.04	0.0469	0.057	0.0446	0.0451	0.025	0.0399	0.0589	0.0385	0.1078	0.0764	0.0325	0.0637	0.0721	0.0504	0.0557	0.0456	0.042	0.0431	0.0697	0.0463	0.0739
CCSa_Q11_2. The benefits of sun exposure (e.g. vitamin D for strong bones and muscles, etc.)
Unweighted base	2024	952	1072	173	301	347	334	869	1162	862	500	347	203	211	479	1740	102	182	99	212	189	173	174	203	211	250	229	1740	102	182	823	289	1112	104	530	67	211	966	256	187	77	531	1471	207	192	63	462	91
Base: All GB Adults	2024	981.64	1042.36	224.66	309.33	352.72	325.85	811.43	1153.68	870.32	483.74	333.96	195.55	273.24	462.25	1748.74	99.18	176.09	95.79	203.87	184.07	166.78	167.18	195.55	273.24	246.79	215.46	1748.74	99.18	176.09	837.84	291.4	1129.24	129.1	473.45	72.1	220.11	924.25	258.95	179.2	68.23	585.37	1447.81	216.47	192.23	67.22	475.92	100.27
Increased a lot	0.0465	0.0419	0.0508	0.0233	0.05	0.0464	0.0565	0.0475	0.0474	0.0453	0.0499	0.0399	0.0739	0.045	0.0333	0.0455	0.0467	0.056	0.0274	0.046	0.0658	0.0491	0.0307	0.0739	0.045	0.0332	0.0334	0.0455	0.0467	0.056	0.0512	0.0633	0.0543	0.0208	0.0388	0.0396	0.04	0.0488	0.0387	0.0363	0.0761	0.0448	0.0435	0.0588	0.0615	0.0588	0.0599	0.0254
Increased a little	0.1885	0.1726	0.2034	0.2005	0.1642	0.1571	0.1867	0.2088	0.207	0.1639	0.154	0.1655	0.1664	0.2302	0.2199	0.1869	0.2164	0.1884	0.1288	0.1508	0.1706	0.1639	0.1672	0.1664	0.2302	0.211	0.23	0.1869	0.2164	0.1884	0.1542	0.2021	0.1666	0.2248	0.236	0.1291	0.1969	0.2123	0.1725	0.1838	0.1155	0.1704	0.189	0.2015	0.2073	0.1324	0.1941	0.1539
About the same	0.4771	0.504	0.4519	0.4207	0.4514	0.4929	0.4653	0.5005	0.4969	0.451	0.4729	0.5164	0.4662	0.4607	0.4733	0.4787	0.488	0.4558	0.4919	0.5007	0.4323	0.5129	0.5198	0.4662	0.4607	0.4839	0.4612	0.4787	0.488	0.4558	0.5126	0.4432	0.4947	0.4671	0.4945	0.3933	0.383	0.4718	0.4778	0.521	0.5277	0.4663	0.4915	0.4101	0.4698	0.3813	0.4302	0.4927
Decreased a lot	0.0532	0.0459	0.06	0.0625	0.0425	0.0589	0.0688	0.0459	0.0482	0.0599	0.0549	0.0505	0.0584	0.0491	0.0602	0.0549	0.0493	0.0381	0.0801	0.0422	0.0558	0.0411	0.0598	0.0584	0.0491	0.06	0.0603	0.0549	0.0493	0.0381	0.0446	0.0412	0.0437	0.0824	0.0478	0.1203	0.0742	0.0608	0.0472	0.042	0.051	0.0482	0.0447	0.0694	0.0519	0.1511	0.0739	0.0778
Decreased a little	0.025	0.0239	0.026	0.0242	0.0379	0.0114	0.0245	0.0263	0.0218	0.0291	0.0333	0.0127	0.033	0.0092	0.038	0.0268	0.0197	0.0094	0.0413	0.0369	0.0252	0.0051	0.0202	0.033	0.0092	0.0433	0.032	0.0268	0.0197	0.0094	0.0268	0.0329	0.0284	0.015	0.0188	0.026	0.0263	0.0173	0.0296	0.0053	0.0371	0.0385	0.026	0.0245	0.0154	0.0137	0.0193	0.0367
Don't know/ can't recall	0.2098	0.2117	0.2079	0.2687	0.2539	0.2334	0.1982	0.171	0.1787	0.2509	0.235	0.2151	0.202	0.2058	0.1753	0.2072	0.1798	0.2523	0.2304	0.2233	0.2503	0.228	0.2022	0.202	0.2058	0.1685	0.183	0.2072	0.1798	0.2523	0.2106	0.2172	0.2123	0.1899	0.1641	0.2917	0.2796	0.1889	0.2342	0.2116	0.1927	0.2318	0.2052	0.2357	0.1941	0.2628	0.2227	0.2134
Net: Increased	0.235	0.2145	0.2542	0.2239	0.2143	0.2034	0.2432	0.2563	0.2544	0.2092	0.2039	0.2054	0.2403	0.2752	0.2532	0.2324	0.2632	0.2444	0.1562	0.1969	0.2364	0.213	0.1979	0.2403	0.2752	0.2442	0.2634	0.2324	0.2632	0.2444	0.2054	0.2655	0.2209	0.2456	0.2748	0.1687	0.2369	0.2611	0.2112	0.22	0.1916	0.2152	0.2326	0.2603	0.2688	0.1911	0.254	0.1793
Net: Decreased	0.0781	0.0698	0.086	0.0867	0.0804	0.0703	0.0933	0.0722	0.07	0.0889	0.0882	0.0631	0.0914	0.0583	0.0982	0.0817	0.069	0.0475	0.1214	0.0791	0.081	0.0462	0.08	0.0914	0.0583	0.1033	0.0924	0.0817	0.069	0.0475	0.0714	0.0741	0.0721	0.0974	0.0666	0.1463	0.1005	0.0781	0.0768	0.0473	0.0881	0.0867	0.0707	0.0939	0.0673	0.1647	0.0931	0.1145
	Cell Contents (Column Percentages)

## Sheet: Counts
Sunlight exposure and vitamin D survey questionnaire
GB Sample: 17th - 18th June 2019
	Total	Gender		Age					Social Grade		Region								Government Region												Working status							Marital Status					Children in Household
		Male	Female	18-24	25-34	35-44	45-54	55+	ABC1	C2DE	North	Midlands	East	London	South	England (NET)	Wales	Scotland	North East	North West	Yorkshire and the Humber	East Midlands	West Midlands	East of England	London	South East	South West	England (NET)	Wales	Scotland	Working full time	Working part time	ALL WORKERS (NET)	Full time student	Retired	Unemployed	Not working/ Other	Married/ Civil Partnership	Living as married	Separated/ Divorced	Widowed	Never Married	0	1	2	3+	ALL WITH CHILDREN IN HOUSEHOLD (NET)	Refused
CCS_Q1. For the following question, by the 'Fitzpatrick scale', we mean a numerical classification for human skin colour. It is used as a way to estimate the response of different types of skin to ultraviolet (i.e. UV) light. Thinking about your skin colour and the extent to which it burns/ tans when exposed to sunlight... Below are options from the 'Fitzpatrick scale'... Which ONE, if any, of th…
Unweighted base	2011	942	1069	172	296	345	334	864	1153	858	496	346	203	209	475	1729	100	182	99	209	188	173	173	203	209	247	228	1729	100	182	818	287	1105	102	527	67	210	961	255	184	77	527	1464	207	190	63	460	87
Base: All GB Adults	2010.03	970.95	1039.08	223.46	302.91	350.94	325.85	806.87	1143.99	866.04	480.1	333.06	195.55	270.46	457.54	1736.71	97.24	176.09	95.79	201.09	183.21	166.78	166.28	195.55	270.46	243.89	213.65	1736.71	97.24	176.09	831.95	288.95	1120.9	126.99	470.86	72.1	219.18	919.41	257.15	176.53	68.23	580.71	1439.57	216.47	190.45	67.22	474.13	96.33
Pale white skin, always burns, never tans (type I)	150.71	64.76	85.95	36.63	24.87	37.81	12.56	38.84	91.09	59.62	40.11	29.12	12.75	19.19	23.36	124.53	11.51	14.67	8.15	20.5	11.47	10.25	18.87	12.75	19.19	11.87	11.49	124.53	11.51	14.67	69.56	13.6	83.16	11.95	26.72	10.87	18.01	53.68	19.63	11.12	5.1	61.18	100.43	19.84	12.73	7.6	40.17	10.11
White skin, usually burns, tans minimally (type II)	598.94	230.21	368.73	69.51	112.12	126.51	98.22	192.58	352.7	246.24	151.38	87.23	62.14	66.03	148.28	515.06	27.17	56.71	29.27	53.51	68.6	46.58	40.65	62.14	66.03	82.06	66.22	515.06	27.17	56.71	264.32	100.16	364.48	45.2	98.43	25.82	65.02	256.83	84.97	49.26	19.92	185.73	426.63	63.95	68.82	18.43	151.2	21.11
White skin, sometimes burns, tans moderately (type III)	965.3	538.81	426.49	74.82	109.41	133.77	170.94	476.36	560	405.3	216.01	161.26	98.58	122.75	234.97	833.57	52.53	79.2	45.56	93.88	76.56	75.76	85.5	98.58	122.75	122.13	112.84	833.57	52.53	79.2	380.25	130.46	510.71	47.89	290.49	23.83	92.37	481.39	110.61	91.19	39.84	238.31	736.41	83.65	79.73	27.45	190.83	38.07
Olive or light brown skin, burns minimally, tans deeply (type IV)	175.01	71.59	103.43	24.56	31.76	26.18	29.8	62.71	84.53	90.48	47.38	35.59	12.23	28.61	34.45	158.25	0.97	15.78	8.72	23.55	15.11	21.03	14.56	12.23	28.61	19.61	14.84	158.25	0.97	15.78	78.27	24.97	103.23	12.94	32.59	3.75	22.5	83.46	19.73	17.31	3.37	49.34	105.83	28.89	20.97	6.32	56.18	13
Medium brown skin (type V)	35.66	16.92	18.74	3.82	8.7	10.04	3.87	9.23	24.96	10.7	9.78	2.75	0.98	14.64	1.99	30.13	1.19	4.34	1.2	3.81	4.77	1.72	1.03	0.98	14.64	-	1.99	30.13	1.19	4.34	12.37	7.15	19.52	2.23	6.25	-	7.66	13.98	6.41	1.96	-	13.31	17.73	6.97	2.11	4.23	13.31	4.62
Dark brown or black skin (type VI)	14.29	7.71	6.58	4.22	2.52	0.95	2.38	4.22	6.54	7.75	0.95	2.3	1.62	8.39	-	13.26	1.02	-	-	-	0.95	1.19	1.11	1.62	8.39	-	-	13.26	1.02	-	6.52	1.53	8.05	2.6	1.11	-	2.52	3.76	2.56	-	-	7.96	8.04	-	3.32	1.3	4.62	1.62
Don't know	70.12	40.94	29.17	9.9	13.52	15.67	8.1	22.94	24.17	45.94	14.49	14.82	7.25	10.84	14.5	61.9	2.85	5.37	2.88	5.84	5.76	10.26	4.57	7.25	10.84	8.22	6.28	61.9	2.85	5.37	20.67	11.08	31.75	4.17	15.26	7.84	11.1	26.32	13.24	5.68	-	24.88	44.49	13.16	2.77	1.89	17.82	7.8
CCS_Q2. For the following question, please think generally about the spring and summer months (i.e. from April to September). If you do not spend any time outside in an average weekday during the spring and summer months, please select the 'Not applicable' option. Thinking about an average weekday (i.e. from Monday to Friday)... On average, how much time, if any, do you usually spend outside on a…
Unweighted base	2024	952	1072	173	301	347	334	869	1162	862	500	347	203	211	479	1740	102	182	99	212	189	173	174	203	211	250	229	1740	102	182	823	289	1112	104	530	67	211	966	256	187	77	531	1471	207	192	63	462	91
Base: All GB Adults	2024	981.64	1042.36	224.66	309.33	352.72	325.85	811.43	1153.68	870.32	483.74	333.96	195.55	273.24	462.25	1748.74	99.18	176.09	95.79	203.87	184.07	166.78	167.18	195.55	273.24	246.79	215.46	1748.74	99.18	176.09	837.84	291.4	1129.24	129.1	473.45	72.1	220.11	924.25	258.95	179.2	68.23	585.37	1447.81	216.47	192.23	67.22	475.92	100.27
Up to 15 minutes	83.94	32.25	51.69	10.35	17.3	14.03	15.86	26.39	46.4	37.54	21.81	15.22	8.58	6.41	20.85	72.87	2.69	8.38	4.63	10.5	6.69	4.39	10.83	8.58	6.41	11.66	9.19	72.87	2.69	8.38	39.42	8.93	48.35	4.41	13.13	4.45	13.59	29.12	20.28	5.95	1.96	26.63	63.45	8.09	7.14	1.9	17.13	3.36
More than 15 minutes, up to 30 minutes	180.38	65.75	114.63	20.93	35.6	39.96	37.47	46.41	113.13	67.25	49.55	31.24	18.68	17.07	44.03	160.57	6.6	13.21	8.6	22	18.95	19.12	12.13	18.68	17.07	21.12	22.91	160.57	6.6	13.21	105.75	20.86	126.61	7.92	17.63	5.78	22.45	82.38	22.37	12.52	7.05	56.05	122.14	24.12	16.73	6.73	47.58	10.66
More than 30 minutes, up to 1 hour	402.95	183.29	219.67	50.12	67.59	76.64	68.79	139.8	254.17	148.78	96.31	74.2	34.69	60.07	91.63	356.9	15.46	30.6	22.41	36.26	37.64	38.95	35.25	34.69	60.07	46.28	45.34	356.9	15.46	30.6	198.95	64.66	263.61	29.8	57.02	15.68	36.84	183.7	43.12	32.42	12.92	128.55	287.39	51.25	35.94	14.76	101.95	13.61
More than 1 hour, up to 2 hours	503.13	249.36	253.78	61.7	66.76	95.56	80.01	199.11	310.67	192.46	122.67	82.75	36.72	78.39	112.45	432.98	27.83	42.33	30.45	50.73	41.49	39.59	43.16	36.72	78.39	63.91	48.54	432.98	27.83	42.33	213.32	67.13	280.45	44.46	116.2	18.98	43.04	223.77	71.71	48.84	10.23	148.6	370.91	50.48	57.75	12.01	120.24	11.98
More than 2 hours, up to 3 hours	297.07	148.87	148.2	21.07	46.61	34.43	43.96	151.01	172.66	124.41	63.65	44.33	25.29	48.53	64.01	245.8	21.53	29.74	8.55	21.78	33.32	21.33	23	25.29	48.53	29.41	34.6	245.8	21.53	29.74	93.89	50.6	144.49	11.14	100.73	6.29	34.43	147.6	35.48	31.74	13.23	68.15	207.26	33.24	34.65	6.74	74.63	15.18
More than 3 hours, up to 4 hours	175.75	85.1	90.65	24.37	9.83	18.79	22.78	99.98	88.46	87.29	46.26	26.85	21.97	21.08	33.75	149.93	8.03	17.79	7.3	21.76	17.2	13.05	13.8	21.97	21.08	23.78	9.97	149.93	8.03	17.79	38.03	30.86	68.89	10.86	75.75	5.76	14.49	86.78	20.92	14.13	11.45	40.66	134.82	12.9	9.16	7.03	29.08	11.85
More than 4 hours, up to 5 hours	96.43	58.87	37.56	7.37	10.95	11.95	17.76	48.41	46.89	49.54	20.12	14.66	10.82	6.31	32.15	84.05	3.72	8.66	4.35	12.24	3.53	6.04	8.62	10.82	6.31	18.33	13.82	84.05	3.72	8.66	28.92	9.29	38.21	5.65	37.41	2.84	12.32	51.12	14.25	3.48	5.11	21.64	64.13	12.83	9.41	2.77	25.01	7.29
More than 5 hours, up to 6 hours	46.35	19.18	27.17	4.76	6.05	4.88	4.73	25.93	21.87	24.48	12.61	5.7	3.62	6.91	12.85	41.69	1.76	2.91	1.67	6.32	4.61	3.67	2.03	3.62	6.91	5.49	7.37	41.69	1.76	2.91	17.2	7.73	24.93	1.18	15.33	-	4.91	26.08	2.79	1.71	2.88	12.88	34.89	0.98	4.55	3.1	8.62	2.84
More than 6 hours	76.72	57.29	19.43	3.69	13.83	18.64	13.33	27.23	25.98	50.74	16.45	8.18	14.29	7.42	18.6	64.94	4.82	6.96	1.83	6.77	7.85	4.72	3.46	14.29	7.42	10.37	8.23	64.94	4.82	6.96	38.46	11.86	50.32	1.07	14.56	2.33	8.44	32.4	8.45	7.18	0.83	25.58	57.17	6.46	3.1	2.95	12.51	7.03
Don't know/ can't recall	102.98	57.24	45.74	14.97	21.54	26.17	12.91	27.4	46.8	56.18	23.12	17.78	15.65	16.25	17.2	90	1.02	11.97	3.16	12.43	7.52	10.21	7.57	15.65	16.25	9.39	7.81	90	1.02	11.97	42.2	13.45	55.65	9.46	16.43	4.44	17	44.95	10.58	8.98	0.89	37.58	61.92	9.97	11.99	5.82	27.77	13.29
Not applicable - I do not usually spend any time outside in an average weekday during the spring and summer months	58.29	24.44	33.85	5.34	13.27	11.66	8.26	19.76	26.65	31.64	11.19	13.06	5.24	4.8	14.72	49.01	5.73	3.55	2.84	3.07	5.27	5.7	7.36	5.24	4.8	7.04	7.67	49.01	5.73	3.55	21.7	6.03	27.73	3.15	9.26	5.53	12.61	16.33	9	12.25	1.66	19.05	43.71	6.15	1.81	3.42	11.38	3.19
CCS_Q3. Still thinking generally about the spring and summer months (i.e. from April to September)... If you do not spend any time outside at the weekend during the spring and summer months, please select the 'Not applicable' option. Thinking about an average day in a weekend (i.e. Saturday or Sunday)... On average, how much time, if any, do you usually spend outside per day at the weekend during…
Unweighted base	2024	952	1072	173	301	347	334	869	1162	862	500	347	203	211	479	1740	102	182	99	212	189	173	174	203	211	250	229	1740	102	182	823	289	1112	104	530	67	211	966	256	187	77	531	1471	207	192	63	462	91
Base: All GB Adults	2024	981.64	1042.36	224.66	309.33	352.72	325.85	811.43	1153.68	870.32	483.74	333.96	195.55	273.24	462.25	1748.74	99.18	176.09	95.79	203.87	184.07	166.78	167.18	195.55	273.24	246.79	215.46	1748.74	99.18	176.09	837.84	291.4	1129.24	129.1	473.45	72.1	220.11	924.25	258.95	179.2	68.23	585.37	1447.81	216.47	192.23	67.22	475.92	100.27
Up to 15 minutes	42.82	23.83	18.99	9.51	7.07	6.74	5.23	14.26	18.11	24.7	11.71	7.69	1.99	5.08	10.65	37.12	0.86	4.83	1.86	5.39	4.46	-	7.69	1.99	5.08	6.04	4.61	37.12	0.86	4.83	17.15	-	17.15	6.3	8.06	4.23	7.08	8.76	9.2	3.7	2.84	18.32	33.26	4.32	-	1.88	6.2	3.36
More than 15 minutes, up to 30 minutes	81.77	32.59	49.18	11.6	15.93	15.91	11.58	26.74	44.96	36.81	25.02	8.15	8.71	10.55	17.05	69.47	4.63	7.67	2.76	11.97	10.3	6.38	1.77	8.71	10.55	10.17	6.88	69.47	4.63	7.67	23.32	14.86	38.17	6.22	14.92	2.08	20.37	28.56	9.82	7.03	4.52	31.83	60.17	7.25	9.06	4.27	20.58	1.02
More than 30 minutes, up to 1 hour	174.04	74.25	99.8	20.36	25.39	28.55	31.77	67.97	93.11	80.93	41.04	36.59	13.08	29.5	35.09	155.31	6.68	12.05	9.45	17.07	14.52	16.06	20.53	13.08	29.5	15.73	19.36	155.31	6.68	12.05	63.56	26.44	90	9.8	39.45	12.63	22.16	64.22	17.78	17.47	8.66	64.72	141.7	15.39	8.24	4.25	27.88	4.47
More than 1 hour, up to 2 hours	361.95	169.37	192.58	39.67	52.3	54.82	49.47	165.69	214.32	147.63	94.1	65.55	31.44	45.77	76.22	313.09	16.57	32.29	23.37	35	35.73	33.6	31.95	31.44	45.77	32.99	43.23	313.09	16.57	32.29	149.56	38.14	187.7	28.08	97.95	16.41	31.81	180.41	39.01	37.87	11.29	92.33	269.58	45.36	27.99	10.09	83.44	8.93
More than 2 hours, up to 3 hours	393.3	196.03	197.27	36.36	55.64	64.05	66.16	171.09	249.64	143.66	85.33	66.64	33.42	64.71	92.29	342.37	25.53	25.4	16.73	32.41	36.18	35.08	31.56	33.42	64.71	47.68	44.6	342.37	25.53	25.4	162.86	64.06	226.92	21.14	100.57	8.57	36.08	192.36	51.01	33.58	11.1	105.25	289.34	39.47	38.27	12.27	90	13.96
More than 3 hours, up to 4 hours	323.75	154.12	169.62	33.55	36.99	54	53.31	145.89	203.15	120.6	76.1	47.61	36.49	35.33	86.41	281.94	10.35	31.46	14.14	31.7	30.25	27.3	20.31	36.49	35.33	53.23	33.17	281.94	10.35	31.46	131.66	55.51	187.17	20.49	86.33	3.72	26.03	155.81	44.26	23.36	13.22	87.09	227.59	34.73	37.72	8.56	81.01	15.15
More than 4 hours, up to 5 hours	243.51	122.54	120.96	22.58	39.58	37.21	48.04	96.11	139.79	103.72	58.03	30.91	27.94	26.51	59.39	202.78	17.1	23.63	8.7	25.39	23.93	10.58	20.33	27.94	26.51	31.33	28.06	202.78	17.1	23.63	108.74	36.75	145.49	8.43	54.92	6.99	27.68	127.08	34.16	18.78	10.54	49.45	166.93	20.27	32.8	4.55	57.62	18.96
More than 5 hours, up to 6 hours	101.5	47.21	54.28	11.06	12.81	19	16.4	42.22	56.24	45.25	22.25	14.19	14.65	7.43	26.13	84.66	4.8	12.04	3.57	10.42	8.27	9.28	4.91	14.65	7.43	14.4	11.73	84.66	4.8	12.04	33.43	19	52.44	10.76	28.24	3.17	6.89	49.65	16.21	11.32	1.68	22.63	65.34	13.16	9.83	6.08	29.07	7.1
More than 6 hours	131.86	78.32	53.54	10.56	27.83	29.48	23.32	40.66	62.73	69.12	33.46	22.62	8.58	17.43	32.54	114.63	6.9	10.33	5.17	17.17	11.12	10.32	12.3	8.58	17.43	20.23	12.31	114.63	6.9	10.33	72.19	19.42	91.6	4.75	18.18	4.25	13.07	56.79	16.09	10	1.82	44.88	87.75	11.85	15.44	6.03	33.33	10.78
Don't know/ can't recall	113.21	60.85	52.36	17.88	24.19	32.37	12.55	26.22	50.07	63.15	26.12	16.48	15.68	22.89	17.15	98.33	2.9	11.98	6.23	12.28	7.61	10.08	6.4	15.68	22.89	9.39	7.76	98.33	2.9	11.98	56.88	11.98	68.86	8.39	16.42	5.37	14.17	48.55	14.46	6.59	0.89	42.73	66.57	16.68	10.81	5.82	33.31	13.34
Not applicable - I do not usually spend any time outside per day at the weekend during the spring and summer months	56.3	22.52	33.77	11.53	11.6	10.58	8.02	14.57	21.55	34.75	10.58	17.52	3.56	8.04	9.32	49.03	2.85	4.42	3.81	5.06	1.7	8.1	9.43	3.56	8.04	5.59	3.73	49.03	2.85	4.42	18.48	5.25	23.73	4.72	8.41	4.68	14.76	12.06	6.96	9.48	1.66	26.15	39.58	8	2.07	3.42	13.49	3.23
For the following question, by summer, we mean the months from July to September. By 'expose to the sun' we mean not being covered up by clothes or suncream. Please think about an average sunny summer's day in the UK. How often, if at all, do you directly expose the following parts of your body to the sun? (Please select one option per row)
CSS_Q4_1. Face
Unweighted base	2024	952	1072	173	301	347	334	869	1162	862	500	347	203	211	479	1740	102	182	99	212	189	173	174	203	211	250	229	1740	102	182	823	289	1112	104	530	67	211	966	256	187	77	531	1471	207	192	63	462	91
Base: All GB Adults	2024	981.64	1042.36	224.66	309.33	352.72	325.85	811.43	1153.68	870.32	483.74	333.96	195.55	273.24	462.25	1748.74	99.18	176.09	95.79	203.87	184.07	166.78	167.18	195.55	273.24	246.79	215.46	1748.74	99.18	176.09	837.84	291.4	1129.24	129.1	473.45	72.1	220.11	924.25	258.95	179.2	68.23	585.37	1447.81	216.47	192.23	67.22	475.92	100.27
Always (i.e. every time)	952.68	513.95	438.74	115	159.68	152.48	144.72	380.8	550.57	402.11	216.85	146.03	92.88	136.31	221.73	813.8	38.71	100.17	42.57	85.93	88.35	78.15	67.88	92.88	136.31	119.76	101.97	813.8	38.71	100.17	402.8	129.26	532.06	71.21	223.19	34.35	91.87	411.66	122.38	81.03	31.49	302.98	702.24	93.81	83.27	29.71	206.79	43.65
Often	471.16	224.55	246.6	50.14	64.28	84.42	87.26	185.05	271.93	199.23	109.76	85.92	45.92	65.62	106.02	413.24	28.82	29.1	21.32	53.66	34.79	39.42	46.5	45.92	65.62	59.66	46.36	413.24	28.82	29.1	204.75	70.85	275.6	26.73	107.04	14.71	47.07	211.69	66.51	39.24	18.42	134.25	323.87	70.48	41.34	14.64	126.46	20.83
Sometimes	282.07	129.19	152.88	35.32	37.5	47.47	45.49	116.29	167.91	114.16	72	50.72	24.53	38.25	57.13	242.63	16.35	23.09	15.2	26.03	30.78	27.08	23.64	24.53	38.25	28.68	28.45	242.63	16.35	23.09	109.88	36.42	146.3	18.91	67.04	12.69	37.12	147.43	24.32	28.99	7.32	70.18	194.82	22.56	37.78	7.1	67.43	19.81
Rarely	187.93	61.86	126.07	11.16	24.59	35.48	33.41	83.29	112.41	75.52	54.4	27.27	17.6	16.33	48.68	164.28	8.34	15.32	7.24	25.42	21.74	13.65	13.62	17.6	16.33	23.15	25.52	164.28	8.34	15.32	63.14	36.02	99.16	7.06	52.78	6.47	22.46	92.51	25.78	19.53	7.63	42.48	141.09	13.82	17.73	6.47	38.02	8.82
Never	84.18	23.19	60.98	6.7	10.3	19.21	10.09	37.88	38	46.18	17.12	14.06	10.22	7.34	25.88	74.62	6	3.56	6.32	5.38	5.42	3.75	10.31	10.22	7.34	14.63	11.25	74.62	6	3.56	36.85	13.58	50.42	2.14	19.86	0.89	10.87	43.69	13.17	8.59	3.36	15.37	61.7	6.86	7.48	6.01	20.35	2.12
Don't know/ can't recall	45.98	28.9	17.09	6.35	12.97	13.66	4.88	8.12	12.86	33.12	13.6	9.97	4.4	9.38	2.81	40.16	0.96	4.86	3.14	7.46	2.99	4.73	5.24	4.4	9.38	0.91	1.9	40.16	0.96	4.86	20.42	5.27	25.69	3.06	3.55	2.98	10.71	17.28	6.79	1.81	-	20.11	24.08	8.93	4.64	3.29	16.86	5.04
Net: Always/often	1423.84	738.5	685.34	165.14	223.96	236.9	231.99	565.85	822.5	601.34	326.61	231.94	138.8	201.93	327.75	1227.04	67.53	129.27	63.89	139.59	123.14	117.57	114.38	138.8	201.93	179.42	148.33	1227.04	67.53	129.27	607.55	200.12	807.66	97.93	330.23	49.06	138.94	623.35	188.89	120.28	49.91	437.23	1026.1	164.29	124.61	44.35	333.25	64.48
Net: Rarely/never	272.11	85.06	187.05	17.86	34.89	54.69	43.5	121.17	150.41	121.7	71.52	41.33	27.82	23.67	74.56	238.9	14.33	18.87	13.56	30.79	27.16	17.4	23.93	27.82	23.67	37.78	36.77	238.9	14.33	18.87	99.99	49.6	149.59	9.2	72.63	7.36	33.33	136.2	38.95	28.12	10.99	57.85	202.79	20.68	25.21	12.47	58.37	10.94
CSS_Q4_2. Hands
Unweighted base	2024	952	1072	173	301	347	334	869	1162	862	500	347	203	211	479	1740	102	182	99	212	189	173	174	203	211	250	229	1740	102	182	823	289	1112	104	530	67	211	966	256	187	77	531	1471	207	192	63	462	91
Base: All GB Adults	2024	981.64	1042.36	224.66	309.33	352.72	325.85	811.43	1153.68	870.32	483.74	333.96	195.55	273.24	462.25	1748.74	99.18	176.09	95.79	203.87	184.07	166.78	167.18	195.55	273.24	246.79	215.46	1748.74	99.18	176.09	837.84	291.4	1129.24	129.1	473.45	72.1	220.11	924.25	258.95	179.2	68.23	585.37	1447.81	216.47	192.23	67.22	475.92	100.27
Always (i.e. every time)	1117.9	588.38	529.51	127.01	187.81	180.8	170.96	451.32	664.24	453.65	245.7	181.47	106.5	162.76	267.72	964.15	44.86	108.89	46.15	101.92	97.63	93.87	87.6	106.5	162.76	147.58	120.14	964.15	44.86	108.89	487.02	148.78	635.8	77.23	264.11	33.86	106.89	499.26	145.77	95.2	36.77	337.76	817.87	113.03	103.11	35.71	251.85	48.18
Often	481.1	201.97	279.13	53.23	59.5	78.29	88.92	201.16	273.92	207.18	126.37	79.81	41.26	58.12	110.96	416.52	31.77	32.8	28.2	57.57	40.6	37.56	42.25	41.26	58.12	56.67	54.29	416.52	31.77	32.8	191.84	79.12	270.96	32.47	110	20.43	47.24	212	64.89	48.61	17.38	137.18	349.63	56.76	41.48	12.78	111.02	20.44
Sometimes	208.02	83.27	124.75	24.21	23.31	43.95	28.85	87.7	119.27	88.75	58.1	28.66	21.98	29.56	40.01	178.31	12.94	16.77	11.82	18.24	28.05	15.1	13.56	21.98	29.56	18.94	21.07	178.31	12.94	16.77	73.15	33.59	106.74	10.03	57.04	12.35	21.86	115.99	17.66	16.65	6.41	49.28	140.75	19.88	27.86	4.88	52.62	14.64
Rarely	107.12	49.67	57.45	9.74	13.32	16.82	25.44	41.8	55.34	51.78	28.79	24.22	15.43	7.22	19.65	95.31	3.64	8.17	3.61	16.83	8.35	11.99	12.23	15.43	7.22	10.6	9.05	95.31	3.64	8.17	39.83	14.97	54.8	4.32	26.81	2.48	18.71	48.91	13.47	12.61	5.12	27.01	79.77	9.94	7.52	3.75	21.21	6.14
Never	62.97	30.4	32.57	3.1	13.69	17.95	6.79	21.43	26.22	36.75	11.18	9.83	5.16	6.22	20.99	53.38	4.99	4.61	2.87	1.85	6.45	3.53	6.3	5.16	6.22	11.06	9.93	53.38	4.99	4.61	25.5	9.67	35.18	1.98	11.11	-	14.7	30.94	10.38	4.31	2.54	13	34.76	6.68	7.62	8.08	22.38	5.83
Don't know/ can't recall	46.89	27.94	18.95	7.38	11.7	14.9	4.88	8.03	14.7	32.2	13.6	9.97	5.23	9.36	2.92	41.07	0.96	4.86	3.14	7.46	2.99	4.73	5.24	5.23	9.36	1.94	0.98	41.07	0.96	4.86	20.5	5.27	25.77	3.06	4.38	2.98	10.71	17.16	6.79	1.81	-	21.13	25.02	10.18	4.64	2.02	16.84	5.04
Net: Always/often	1598.99	790.35	808.64	180.24	247.3	259.09	259.89	652.47	938.16	660.84	372.07	261.28	147.76	220.89	378.68	1380.67	76.63	141.69	74.35	159.49	138.23	131.43	129.85	147.76	220.89	204.25	174.43	1380.67	76.63	141.69	678.86	227.9	906.76	109.7	374.1	54.3	154.14	711.25	210.65	143.82	54.15	474.94	1167.5	169.79	144.59	48.49	362.87	68.62
Net: Rarely/never	170.09	80.08	90.02	12.84	27.01	34.77	32.24	63.23	81.56	88.54	39.97	34.05	20.59	13.44	40.64	148.69	8.63	12.77	6.48	18.68	14.8	15.52	18.53	20.59	13.44	21.66	18.98	148.69	8.63	12.77	65.33	24.65	89.98	6.31	37.93	2.48	33.41	79.85	23.85	16.92	7.66	40.01	114.53	16.62	15.14	11.83	43.59	11.97
CSS_Q4_3. Lower arms
Unweighted base	2024	952	1072	173	301	347	334	869	1162	862	500	347	203	211	479	1740	102	182	99	212	189	173	174	203	211	250	229	1740	102	182	823	289	1112	104	530	67	211	966	256	187	77	531	1471	207	192	63	462	91
Base: All GB Adults	2024	981.64	1042.36	224.66	309.33	352.72	325.85	811.43	1153.68	870.32	483.74	333.96	195.55	273.24	462.25	1748.74	99.18	176.09	95.79	203.87	184.07	166.78	167.18	195.55	273.24	246.79	215.46	1748.74	99.18	176.09	837.84	291.4	1129.24	129.1	473.45	72.1	220.11	924.25	258.95	179.2	68.23	585.37	1447.81	216.47	192.23	67.22	475.92	100.27
Always (i.e. every time)	518.33	285.91	232.42	52.71	81.8	75.67	79.12	229.03	286.56	231.77	123.03	64.82	59.84	71.78	129.84	449.32	20	49.01	28.94	51.88	42.21	37.31	27.51	59.84	71.78	69.8	60.04	449.32	20	49.01	226.02	69.29	295.32	35.31	127.44	12.06	48.2	232.9	72.33	50.85	20.29	138.82	377.32	46.69	50.23	19.5	116.41	24.59
Often	807.7	382.49	425.22	104.58	117.82	128.62	135.51	321.17	483.56	324.14	181.51	151.52	74.54	106.44	189.42	703.44	40.77	63.49	35.49	73.71	72.31	69.71	81.81	74.54	106.44	101.04	88.38	703.44	40.77	63.49	339.22	113.15	452.37	57.77	194.49	22.58	80.49	371.47	101.57	58.65	28.7	246.27	594.44	94.15	71.52	22.63	188.31	24.95
Sometimes	419.78	179.85	239.92	41.44	57.66	77.1	75.05	168.53	252.75	167.02	115.83	64.43	35.43	54.87	87.5	358.06	25.01	36.7	18.08	49.69	48.05	38.43	26	35.43	54.87	47.2	40.3	358.06	25.01	36.7	162.78	60.48	223.26	23.25	102.38	24.48	46.41	198.65	49.05	45.21	10.64	114.21	300.66	35.91	47.37	8.57	91.85	27.26
Rarely	169.8	71.11	98.68	16.44	27.67	37.52	27.98	60.18	90.88	78.91	41.29	33.99	15.25	21.92	35.03	147.48	6.51	15.81	6.47	20.17	14.66	13.07	20.92	15.25	21.92	18.83	16.2	147.48	6.51	15.81	68.33	33.24	101.58	5.62	31.57	9.2	21.82	71.97	22.62	15.4	6.85	52.95	115.27	23.72	12.32	6.85	42.88	11.64
Never	65.09	34.8	30.3	3.15	13.56	19.34	4.54	24.51	27.56	37.54	9.35	9.22	7.05	10.12	16.83	52.57	5.92	6.6	3.67	1.83	3.84	3.52	5.71	7.05	10.12	8.19	8.64	52.57	5.92	6.6	24.6	9.97	34.57	4.08	13.17	0.8	12.47	33.39	6.58	6.43	1.75	15.14	38.25	7.07	6.16	6.83	20.06	6.79
Don't know/ can't recall	43.3	27.48	15.82	6.35	10.82	14.47	3.65	8.02	12.37	30.93	12.72	9.97	3.44	8.11	3.62	37.86	0.96	4.47	3.14	6.58	2.99	4.73	5.24	3.44	8.11	1.72	1.9	37.86	0.96	4.47	16.89	5.27	22.15	3.06	4.4	2.98	10.71	15.86	6.79	2.66	-	17.99	21.86	8.93	4.64	2.83	16.4	5.04
Net: Always/often	1326.03	668.4	657.63	157.29	199.62	204.3	214.63	550.2	770.12	555.91	304.54	216.35	134.38	178.22	319.27	1152.76	60.77	112.5	64.42	125.59	114.53	107.02	109.32	134.38	178.22	170.85	148.42	1152.76	60.77	112.5	565.24	182.45	747.69	93.08	321.93	34.64	128.7	604.38	173.9	109.5	48.99	385.09	971.77	140.84	121.75	42.13	304.72	49.55
Net: Rarely/never	234.89	105.91	128.98	19.59	41.22	56.86	32.53	84.69	118.44	116.45	50.65	43.21	22.3	32.04	51.86	200.05	12.43	22.41	10.14	22	18.5	16.59	26.62	22.3	32.04	27.02	24.84	200.05	12.43	22.41	92.93	43.21	136.14	9.7	44.75	10	34.3	105.37	29.21	21.83	8.6	68.09	153.52	30.78	18.47	13.68	62.94	18.43
CSS_Q4_4. Upper arms
Unweighted base	2024	952	1072	173	301	347	334	869	1162	862	500	347	203	211	479	1740	102	182	99	212	189	173	174	203	211	250	229	1740	102	182	823	289	1112	104	530	67	211	966	256	187	77	531	1471	207	192	63	462	91
Base: All GB Adults	2024	981.64	1042.36	224.66	309.33	352.72	325.85	811.43	1153.68	870.32	483.74	333.96	195.55	273.24	462.25	1748.74	99.18	176.09	95.79	203.87	184.07	166.78	167.18	195.55	273.24	246.79	215.46	1748.74	99.18	176.09	837.84	291.4	1129.24	129.1	473.45	72.1	220.11	924.25	258.95	179.2	68.23	585.37	1447.81	216.47	192.23	67.22	475.92	100.27
Always (i.e. every time)	116.82	52.73	64.1	13.35	16.45	12.03	18.36	56.64	57.5	59.33	31.38	8.08	11.63	20.8	25.95	97.83	3.79	15.2	9.32	12.94	9.12	4.18	3.9	11.63	20.8	19.63	6.31	97.83	3.79	15.2	43.16	17.99	61.15	9.87	36.76	1.14	7.9	52.89	12.17	11.61	8.66	30.63	82.88	13.97	12.67	3.2	29.83	4.12
Often	393.43	149.81	243.62	51.16	60.37	61.33	58.91	161.65	226.78	166.65	91.4	79.83	43.47	56.74	78.89	350.32	14.02	29.09	14.46	44.93	32.01	43.68	36.14	43.47	56.74	36.33	42.56	350.32	14.02	29.09	155.32	66.14	221.47	22.29	101.21	8.05	40.42	191.87	59.95	34.72	9.67	96.24	272.86	50.6	41.82	17.29	109.71	10.86
Sometimes	749.33	350.81	398.52	72.63	115.44	111.51	139.37	310.37	436.26	313.06	179.16	116.2	72.83	95.71	185.41	649.31	32.84	67.18	38.2	63.02	77.94	56.71	59.49	72.83	95.71	98.15	87.26	649.31	32.84	67.18	319.07	104.27	423.34	42.36	171.49	27.13	85	352.68	92.26	67.75	21.13	215.5	549.87	70.91	80.27	16.76	167.93	31.52
Rarely	566.07	317.16	248.91	72.99	81.63	112.97	87.66	210.83	336.12	229.95	140.2	98.1	43.82	72.08	127.06	481.26	34.98	49.83	26.09	64.89	49.22	51.12	46.98	43.82	72.08	68.63	58.44	481.26	34.98	49.83	243.69	77.4	321.09	42.7	126.78	23.74	51.76	244.33	65.76	49.24	21.9	180.48	406.41	59.71	44.06	19.01	122.78	36.88
Never	149.79	80.59	69.2	8.19	23.74	37.37	16.94	63.55	80.39	69.4	28	21.78	18.45	17.38	41.28	126.89	12.59	10.31	4.59	10.64	12.78	6.36	15.42	18.45	17.38	21.36	19.92	126.89	12.59	10.31	57.56	19.15	76.71	8.82	33.64	7.27	23.35	65.2	20.22	13.22	6.87	42.47	109.92	11.11	8.78	8.13	28.02	11.85
Don't know/ can't recall	48.56	30.54	18.01	6.35	11.7	17.5	4.61	8.39	16.63	31.93	13.6	9.97	5.36	10.53	3.66	43.12	0.96	4.47	3.14	7.46	2.99	4.73	5.24	5.36	10.53	2.69	0.98	43.12	0.96	4.47	19.05	6.43	25.48	3.06	3.57	4.77	11.68	17.28	8.58	2.66	-	20.04	25.87	10.18	4.64	2.83	17.65	5.04
Net: Always/often	510.26	202.54	307.72	64.51	76.82	73.37	77.27	218.29	284.28	225.98	122.78	87.91	55.09	77.55	104.83	448.16	17.81	44.29	23.77	57.87	41.13	47.86	40.05	55.09	77.55	55.96	48.87	448.16	17.81	44.29	198.48	84.14	282.62	32.15	137.96	9.19	48.33	244.76	72.13	46.33	18.33	126.87	355.74	64.57	54.49	20.48	139.54	14.98
Net: Rarely/never	715.86	397.75	318.11	81.17	105.37	150.34	104.6	274.38	416.51	299.35	168.2	119.88	62.27	89.46	168.34	608.15	47.57	60.14	30.68	75.52	62	57.47	62.41	62.27	89.46	89.99	78.35	608.15	47.57	60.14	301.25	96.55	397.8	51.53	160.42	31	75.1	309.53	85.98	62.45	28.77	222.95	516.33	70.81	52.84	27.14	150.8	48.74
CSS_Q4_5. Lower leg
Unweighted base	2024	952	1072	173	301	347	334	869	1162	862	500	347	203	211	479	1740	102	182	99	212	189	173	174	203	211	250	229	1740	102	182	823	289	1112	104	530	67	211	966	256	187	77	531	1471	207	192	63	462	91
Base: All GB Adults	2024	981.64	1042.36	224.66	309.33	352.72	325.85	811.43	1153.68	870.32	483.74	333.96	195.55	273.24	462.25	1748.74	99.18	176.09	95.79	203.87	184.07	166.78	167.18	195.55	273.24	246.79	215.46	1748.74	99.18	176.09	837.84	291.4	1129.24	129.1	473.45	72.1	220.11	924.25	258.95	179.2	68.23	585.37	1447.81	216.47	192.23	67.22	475.92	100.27
Always (i.e. every time)	183.92	99.98	83.95	19.49	30.46	23.01	30.4	80.55	101.44	82.49	47.99	18.88	18.48	30.79	44.96	161.1	7.63	15.19	11	17.64	19.36	10.58	8.3	18.48	30.79	25.53	19.43	161.1	7.63	15.19	80.46	26.07	106.53	13.59	47.28	1.95	14.57	86.04	22.93	17.72	8.39	47.99	134.08	18.03	17.54	5.52	41.09	8.75
Often	501.39	228.3	273.09	71.54	79.88	82.97	88.71	178.3	315.25	186.15	98.18	83.59	64.28	73.1	126.05	445.2	26.21	29.97	12.54	46.61	39.03	48.57	35.02	64.28	73.1	69.35	56.7	445.2	26.21	29.97	232.19	68.26	300.45	37.37	115.48	9.59	38.5	232.14	66.77	39.69	13.98	147	343.28	65.64	52.25	17.25	135.15	22.96
Sometimes	643.64	304.48	339.16	81.62	98.03	110.2	116.87	236.91	380.49	263.15	159.47	101.16	55.35	81.42	149.55	546.94	31.65	65.05	33.07	65.19	61.21	49.64	51.52	55.35	81.42	75.63	73.92	546.94	31.65	65.05	274.68	96.43	371.11	51.98	125.49	22.4	72.67	283.08	85.61	60	12.7	199.9	444.15	73.18	69.76	16.77	159.72	39.77
Rarely	443.47	203.25	240.22	26.66	66.12	78.91	60.97	210.8	245.25	198.21	121.64	80.56	36.1	53.57	90.94	382.81	15.84	44.81	26.84	49.13	45.68	38.91	41.65	36.1	53.57	47.12	43.82	382.81	15.84	44.81	160.63	71.51	232.14	15.14	124.81	20.1	51.28	220.11	46.57	31.99	25.38	116.43	343.2	32.64	40.4	13.34	86.37	13.9
Never	207.19	117.12	90.07	19.01	23.12	41.37	26.05	97.64	98	109.19	42.85	39.81	15.98	26.24	48.05	172.94	16.88	17.37	9.2	17.85	15.81	14.35	25.46	15.98	26.24	27.44	20.62	172.94	16.88	17.37	72.08	23.86	95.94	7.95	56.82	13.3	33.18	87.81	28.5	27.14	7.77	55.97	160.14	18.04	7.64	11.51	37.19	9.86
Don't know/ can't recall	44.39	28.51	15.88	6.35	11.7	16.26	2.86	7.22	13.25	31.14	13.6	9.97	5.36	8.11	2.7	39.74	0.96	3.68	3.14	7.46	2.99	4.73	5.24	5.36	8.11	1.72	0.98	39.74	0.96	3.68	17.8	5.27	23.07	3.06	3.57	4.77	9.92	15.07	8.58	2.66	-	18.08	22.95	8.93	4.64	2.83	16.4	5.04
Net: Always/often	685.32	328.28	357.03	91.03	110.35	105.98	119.11	258.85	416.68	268.63	146.17	102.47	82.76	103.89	171.01	606.3	33.84	45.17	23.54	64.24	58.39	59.15	43.32	82.76	103.89	94.88	76.13	606.3	33.84	45.17	312.66	94.33	406.98	50.97	162.76	11.54	53.07	318.18	89.69	57.41	22.37	194.99	477.36	83.67	69.79	22.77	176.24	31.72
Net: Rarely/never	650.66	320.37	330.29	45.67	89.25	120.28	87.02	308.45	343.26	307.4	164.49	120.37	52.08	79.82	138.99	555.75	32.72	62.19	36.04	66.97	61.48	53.26	67.11	52.08	79.82	74.56	64.43	555.75	32.72	62.19	232.71	95.38	328.09	23.09	181.63	33.39	84.45	307.92	75.07	59.12	33.15	172.4	503.34	50.68	48.04	24.85	123.56	23.75
CSS_Q4_6. Upper leg
Unweighted base	2024	952	1072	173	301	347	334	869	1162	862	500	347	203	211	479	1740	102	182	99	212	189	173	174	203	211	250	229	1740	102	182	823	289	1112	104	530	67	211	966	256	187	77	531	1471	207	192	63	462	91
Base: All GB Adults	2024	981.64	1042.36	224.66	309.33	352.72	325.85	811.43	1153.68	870.32	483.74	333.96	195.55	273.24	462.25	1748.74	99.18	176.09	95.79	203.87	184.07	166.78	167.18	195.55	273.24	246.79	215.46	1748.74	99.18	176.09	837.84	291.4	1129.24	129.1	473.45	72.1	220.11	924.25	258.95	179.2	68.23	585.37	1447.81	216.47	192.23	67.22	475.92	100.27
Always (i.e. every time)	65.28	39.38	25.9	8.84	9.9	10.25	11.01	25.28	28.14	37.13	23.31	4.14	3.94	6.27	16.42	54.07	1.79	9.41	5.34	11.54	6.42	3.26	0.88	3.94	6.27	12.78	3.64	54.07	1.79	9.41	27.11	13.17	40.28	5.1	14.87	-	5.04	30.05	8.29	1.71	3.83	20.53	42.52	9.49	9.12	2.28	20.9	1.86
Often	151.64	61.18	90.45	29.74	19.94	20.26	19.37	62.33	94.19	57.44	20.81	29.8	22.16	29.91	31.26	133.94	4.63	13.07	3.21	9.62	7.98	16.09	13.71	22.16	29.91	12.95	18.3	133.94	4.63	13.07	51.58	26.66	78.23	14.81	42.74	4.2	11.64	74.88	19.17	14.29	2.55	40.75	105.66	17.81	18.69	4.96	41.47	4.51
Sometimes	436.28	203.39	232.89	46.93	66.81	60.25	81.24	181.05	250.28	186	104.09	69.25	46.22	59.34	106.65	385.56	22.45	28.27	24.14	39.03	40.92	34.1	35.15	46.22	59.34	54.49	52.16	385.56	22.45	28.27	197.84	59.37	257.21	30.43	100.23	11.06	37.36	206.59	56.1	37.98	11.86	122.79	310.8	46.33	43.67	13.75	103.76	21.72
Rarely	838.04	409.53	428.51	84.4	130.12	135.59	150.53	337.41	511.44	326.6	209.65	141.12	68.39	106.02	193.72	718.91	41.46	77.67	35.96	87.54	86.15	74.75	66.37	68.39	106.02	104.01	89.71	718.91	41.46	77.67	368.94	116.75	485.7	47.56	195.35	23.9	85.54	381	108.38	76	29.11	240.36	609.3	95.89	75.1	20.33	191.32	37.42
Never	483.51	238.82	244.69	48.41	70.86	108.94	59.69	195.61	253.49	230.01	111.42	77.65	48.64	63.59	111.5	412.8	26.72	43.98	24	47.81	39.6	32.66	44.99	48.64	63.59	60.83	50.67	412.8	26.72	43.98	174.58	67.85	242.44	28.14	114.15	28.17	70.61	215.83	58.43	44.55	20.03	141.68	352.88	36.83	41	23.07	100.9	29.73
Don't know/ can't recall	49.26	29.34	19.92	6.35	11.7	17.43	4.01	9.77	16.14	33.12	14.46	12	6.2	8.11	2.7	43.46	2.12	3.68	3.14	8.32	2.99	5.91	6.09	6.2	8.11	1.72	0.98	43.46	2.12	3.68	17.8	7.6	25.4	3.06	6.12	4.77	9.92	15.9	8.58	4.67	0.85	19.26	26.64	10.11	4.64	2.83	17.58	5.04
Net: Always/often	216.92	100.57	116.35	38.59	29.84	30.51	30.38	87.6	122.34	94.58	44.12	33.94	26.1	36.18	47.68	188.01	6.42	22.48	8.54	21.17	14.41	19.35	14.59	26.1	36.18	25.74	21.94	188.01	6.42	22.48	78.68	39.83	118.51	19.91	57.61	4.2	16.68	104.93	27.46	16	6.38	61.28	148.18	27.3	27.82	7.24	62.36	6.37
Net: Rarely/never	1321.55	648.35	673.2	132.8	200.98	244.52	210.22	533.02	764.93	556.62	321.07	218.78	117.03	169.61	305.22	1131.71	68.18	121.65	59.97	135.35	125.75	107.42	111.36	117.03	169.61	164.85	140.38	1131.71	68.18	121.65	543.52	184.61	728.13	75.7	309.5	52.07	156.15	596.83	166.81	120.55	49.14	382.04	962.18	132.72	116.11	43.4	292.22	67.14
For the following question, please think generally about the spring and summer months (i.e. from April to September) in the UK. By 'exposure to the sun', we mean not being covered up by clothes or suncream. In general, how often, if at all, do you usually do each of the following? (Please select one option on each row)
CCS_Q5_1. Ensure regular exposure to sun for short periods of time (i.e. 15-20 minutes)
Unweighted base	2024	952	1072	173	301	347	334	869	1162	862	500	347	203	211	479	1740	102	182	99	212	189	173	174	203	211	250	229	1740	102	182	823	289	1112	104	530	67	211	966	256	187	77	531	1471	207	192	63	462	91
Base: All GB Adults	2024	981.64	1042.36	224.66	309.33	352.72	325.85	811.43	1153.68	870.32	483.74	333.96	195.55	273.24	462.25	1748.74	99.18	176.09	95.79	203.87	184.07	166.78	167.18	195.55	273.24	246.79	215.46	1748.74	99.18	176.09	837.84	291.4	1129.24	129.1	473.45	72.1	220.11	924.25	258.95	179.2	68.23	585.37	1447.81	216.47	192.23	67.22	475.92	100.27
Always	164.96	68.88	96.08	16.51	20	31.89	22.41	74.16	93.61	71.35	39.77	14.36	17.26	26.57	42.05	140.02	4.95	19.99	6.75	19.88	13.14	6.57	7.79	17.26	26.57	29.54	12.51	140.02	4.95	19.99	57.45	20.63	78.08	10.72	43.8	5.95	26.41	78.3	14.62	22.59	5.51	43.93	120.67	13.56	16.94	5.26	35.76	8.53
Often	499.76	247.35	252.41	58.4	71.47	75.55	86.57	207.76	297.93	201.83	120.64	78.47	45.25	68.63	122.14	435.13	28.02	36.62	20.92	56.23	43.48	43.65	34.82	45.25	68.63	58.78	63.36	435.13	28.02	36.62	225.66	71.53	297.19	23.59	125	11.04	42.94	227.33	67.72	39.7	16.72	145.4	363.98	47.25	42.94	15.42	105.61	30.16
Sometimes	880.82	408.96	471.86	81.94	131.39	156.33	149.89	361.27	516.42	364.4	194.35	161.33	82.46	119.12	203.6	760.86	44.73	75.23	44.46	69.93	79.95	73.66	87.67	82.46	119.12	106.88	96.73	760.86	44.73	75.23	357.12	146.02	503.13	54.76	203.87	33.89	85.17	422.72	113.91	85.69	28.49	225.87	623.75	94.68	99.65	22.81	217.14	39.94
Never	322.8	175.77	147.03	47.59	52.4	49.85	47.36	125.6	171.81	150.99	87.51	54.14	37.55	34.14	67.14	280.48	13.81	28.51	14.15	40.56	32.8	26.17	27.97	37.55	34.14	37.85	29.28	280.48	13.81	28.51	138	30.19	168.19	25.87	77.58	12.64	38.52	135.05	36.04	23.24	13.22	114.27	242.12	32.62	20.55	14.57	67.74	12.95
Don't know/ can't recall	155.66	80.68	74.98	20.23	34.07	39.1	19.62	42.63	73.91	81.74	41.47	25.65	13.02	24.78	27.32	132.25	7.67	15.74	9.5	17.28	14.69	16.72	8.93	13.02	24.78	13.74	13.58	132.25	7.67	15.74	59.62	23.03	82.66	14.16	23.19	8.58	27.07	60.85	26.65	7.97	4.28	55.9	97.29	28.36	12.15	9.16	49.67	8.7
Net: Always/often	664.72	316.23	348.49	74.91	91.47	107.43	108.98	281.92	391.54	273.18	160.41	92.83	62.52	95.2	164.19	575.14	32.97	56.61	27.68	76.11	56.63	50.22	42.61	62.52	95.2	88.32	75.87	575.14	32.97	56.61	283.1	92.16	375.27	34.31	168.81	16.99	69.35	305.63	82.35	62.29	22.23	189.33	484.65	60.8	59.88	20.69	141.38	38.7
Net: Rarely/never	1203.63	584.73	618.89	129.52	183.79	206.18	197.25	486.88	688.23	515.4	281.86	215.48	120.01	153.26	270.74	1041.35	58.54	103.74	58.62	110.49	112.76	99.84	115.64	120.01	153.26	144.73	126.01	1041.35	58.54	103.74	495.12	176.2	671.32	80.63	281.45	46.54	123.69	557.77	149.95	108.94	41.71	340.14	865.87	127.3	120.2	37.38	284.88	52.88
CCS_Q5_2. Get as much exposure to the sun as possible
Unweighted base	2024	952	1072	173	301	347	334	869	1162	862	500	347	203	211	479	1740	102	182	99	212	189	173	174	203	211	250	229	1740	102	182	823	289	1112	104	530	67	211	966	256	187	77	531	1471	207	192	63	462	91
Base: All GB Adults	2024	981.64	1042.36	224.66	309.33	352.72	325.85	811.43	1153.68	870.32	483.74	333.96	195.55	273.24	462.25	1748.74	99.18	176.09	95.79	203.87	184.07	166.78	167.18	195.55	273.24	246.79	215.46	1748.74	99.18	176.09	837.84	291.4	1129.24	129.1	473.45	72.1	220.11	924.25	258.95	179.2	68.23	585.37	1447.81	216.47	192.23	67.22	475.92	100.27
Always	114.65	49.69	64.96	19.93	17.49	23.49	10.97	42.77	71.15	43.5	23.85	12.74	8.74	17.68	27.36	90.38	2.82	21.45	4.16	11.17	8.52	6.49	6.25	8.74	17.68	16.65	10.71	90.38	2.82	21.45	53.25	18.65	71.9	6.22	21.45	2.98	12.11	36.81	17.83	12.14	1.68	44.03	79.36	14.32	9.89	6.29	30.51	4.78
Often	322.73	152.12	170.62	48.71	53.63	42.45	54.36	123.58	184.2	138.53	73.69	54.98	32.03	49.1	74.03	283.84	16.81	22.09	14.28	30.68	28.74	26.01	28.97	32.03	49.1	36.42	37.61	283.84	16.81	22.09	136.66	43.76	180.42	29.77	83.18	4.12	25.25	137.96	48.8	33.28	7.01	95.69	216.68	42.04	30.2	8.95	81.19	24.86
Sometimes	811.34	402.21	409.13	92.92	127.33	141.45	132.08	317.57	450.62	360.71	188.86	143	75.82	109.52	185.4	702.6	37.97	70.76	39.53	80.18	69.15	71.06	71.94	75.82	109.52	96.71	88.69	702.6	37.97	70.76	350.13	116.91	467.04	46.27	184.46	31.34	82.22	383.1	95	74.03	32.24	224.8	583.66	83.08	85.22	25.85	194.15	33.53
Never	697.38	335.8	361.57	51.75	92.71	123.97	119.67	309.28	416	281.38	170.94	112.41	70.68	83.44	164.68	602.15	37.88	57.35	31.67	70.07	69.19	56.74	55.67	70.68	83.44	89.7	74.98	602.15	37.88	57.35	270.02	101.67	371.69	38.87	174.81	26.06	85.95	336.46	84.05	57.11	24.69	191.38	518.7	64.96	62.39	21.97	149.33	29.35
Don't know/ can't recall	77.9	41.82	36.08	11.36	18.18	21.36	8.77	18.23	31.7	46.2	26.4	10.82	8.28	13.49	10.78	69.77	3.69	4.44	6.16	11.77	8.47	6.48	4.35	8.28	13.49	7.32	3.46	69.77	3.69	4.44	27.78	10.41	38.19	7.98	9.55	7.61	14.58	29.91	13.28	2.64	2.6	29.48	49.4	12.06	4.54	4.15	20.74	7.76
Net: Always/often	437.38	201.81	235.58	68.64	71.12	65.94	65.33	166.35	255.35	182.03	97.54	67.73	40.77	66.79	101.39	374.21	19.63	43.54	18.44	41.85	37.25	32.5	35.23	40.77	66.79	53.07	48.32	374.21	19.63	43.54	189.91	62.4	252.31	35.98	104.64	7.09	37.36	174.77	66.62	45.42	8.69	139.71	296.05	56.36	40.09	15.24	111.7	29.64
Net: Rarely/never	1508.71	738.01	770.7	144.67	220.03	265.41	251.75	626.85	866.63	642.09	359.8	255.41	146.5	192.96	350.08	1304.75	75.85	128.11	71.2	150.25	138.35	127.8	127.61	146.5	192.96	186.41	163.67	1304.75	75.85	128.11	620.15	218.58	838.73	85.14	359.27	57.4	168.17	719.56	179.05	131.14	56.93	416.18	1102.36	148.04	147.61	47.83	343.48	62.87
CCS_Q5_5. Use suncream when in the UK if it is sunny outside
Unweighted base	2024	952	1072	173	301	347	334	869	1162	862	500	347	203	211	479	1740	102	182	99	212	189	173	174	203	211	250	229	1740	102	182	823	289	1112	104	530	67	211	966	256	187	77	531	1471	207	192	63	462	91
Base: All GB Adults	2024	981.64	1042.36	224.66	309.33	352.72	325.85	811.43	1153.68	870.32	483.74	333.96	195.55	273.24	462.25	1748.74	99.18	176.09	95.79	203.87	184.07	166.78	167.18	195.55	273.24	246.79	215.46	1748.74	99.18	176.09	837.84	291.4	1129.24	129.1	473.45	72.1	220.11	924.25	258.95	179.2	68.23	585.37	1447.81	216.47	192.23	67.22	475.92	100.27
Always	239.29	60.69	178.59	26.06	22.21	57.25	33.93	99.84	128.2	111.08	61	33.35	25.14	32.29	51.28	203.05	14.44	21.8	14.1	19.75	27.15	15.4	17.95	25.14	32.29	31.3	19.98	203.05	14.44	21.8	76.25	45.51	121.76	15.26	62.54	6.16	33.57	121.38	31.48	22.95	5	57.61	167.73	23.25	25.49	10.77	59.51	12.05
Often	530.05	227.55	302.5	54.23	92.92	111.15	87.34	184.41	333.3	196.75	115.05	78.71	61.06	69.24	137.16	461.22	25.36	43.47	19.07	43.88	52.09	36.6	42.11	61.06	69.24	76.39	60.77	461.22	25.36	43.47	255.62	84.29	339.91	31.56	96.94	12.21	49.43	269.89	68.67	48.5	10.78	131.23	354.97	67.62	67.01	10.75	145.37	29.72
Sometimes	849.31	436.77	412.55	100.58	127.96	133.12	153.99	333.66	504.44	344.88	209.25	161.15	65.78	101.65	196.29	734.12	42.43	72.77	41.05	97.98	70.22	83.03	78.12	65.78	101.65	93.7	102.59	734.12	42.43	72.77	353.85	116.24	470.09	64.53	199.18	30.06	85.45	368.06	104.8	68.93	32.58	273.91	614.38	94.42	77.37	30.81	202.6	32.33
Never	357.3	226.13	131.17	33.31	58.16	35.33	46.05	184.45	173.41	183.9	84.47	52.54	38.89	60.56	70.43	306.88	15.99	34.43	16.45	37.46	30.57	27.01	25.52	38.89	60.56	41.78	28.65	306.88	15.99	34.43	136.13	37.19	173.32	11.58	112.89	17.9	41.62	145.79	45.29	37.01	19.86	104.22	281.01	21.71	20.57	12.87	55.16	21.14
Don't know/ can't recall	48.04	30.5	17.54	10.48	8.07	15.87	4.55	9.08	14.33	33.71	13.97	8.22	4.69	9.51	7.08	43.46	0.96	3.62	5.12	4.81	4.04	4.73	3.49	4.69	9.51	3.62	3.46	43.46	0.96	3.62	16	8.17	24.17	6.16	1.9	5.77	10.04	19.13	8.7	1.81	-	18.39	29.72	9.47	1.79	2.02	13.28	5.04
Net: Always/often	769.34	288.24	481.1	80.29	115.13	168.4	121.27	284.25	461.5	307.84	176.05	112.06	86.2	101.52	188.45	664.28	39.79	65.27	33.17	63.63	79.24	52	60.06	86.2	101.52	107.69	80.76	664.28	39.79	65.27	331.87	129.8	461.67	46.83	159.48	18.37	83	391.26	100.15	71.45	15.78	188.85	522.69	90.86	92.5	21.52	204.88	41.77
Net: Rarely/never	1206.62	662.9	543.72	133.9	186.13	168.45	200.04	518.11	677.85	528.77	293.72	213.69	104.66	162.21	266.72	1041	58.42	107.2	57.49	135.44	100.79	110.05	103.64	104.66	162.21	135.48	131.24	1041	58.42	107.2	489.98	153.43	643.41	76.11	312.07	47.96	127.07	513.85	150.09	105.93	52.44	378.13	895.39	116.13	97.95	43.68	257.76	53.47
CCS_Q5_3. Use suncream when exposed to weak sun (e.g. if it is cloudy)
Unweighted base	2024	952	1072	173	301	347	334	869	1162	862	500	347	203	211	479	1740	102	182	99	212	189	173	174	203	211	250	229	1740	102	182	823	289	1112	104	530	67	211	966	256	187	77	531	1471	207	192	63	462	91
Base: All GB Adults	2024	981.64	1042.36	224.66	309.33	352.72	325.85	811.43	1153.68	870.32	483.74	333.96	195.55	273.24	462.25	1748.74	99.18	176.09	95.79	203.87	184.07	166.78	167.18	195.55	273.24	246.79	215.46	1748.74	99.18	176.09	837.84	291.4	1129.24	129.1	473.45	72.1	220.11	924.25	258.95	179.2	68.23	585.37	1447.81	216.47	192.23	67.22	475.92	100.27
Always	73.56	24.77	48.79	1.03	8.84	18.51	11.53	33.65	35.95	37.61	24.11	7.68	5.06	9.86	16.9	63.62	2.78	7.17	7.6	8.2	8.31	2.96	4.73	5.06	9.86	10.84	6.07	63.62	2.78	7.17	31.65	15.22	46.87	-	18.01	2.66	6.03	41.96	11.98	5.61	2.5	11.52	57.06	3.94	4.82	3.13	11.88	4.61
Often	169.57	56.44	113.13	18.1	24.03	41.08	19.51	66.84	101.37	68.2	34.41	22.68	15.66	23.91	46.5	143.17	12.22	14.19	5.61	12.29	16.52	10.94	11.74	15.66	23.91	21.53	24.98	143.17	12.22	14.19	63.28	21.94	85.22	12.4	45.79	3.16	23	87.13	16.75	14.14	5.02	44.72	111.94	17.65	20.65	8.6	46.9	10.73
Sometimes	596.33	254.89	341.44	54.13	78.78	115.07	109.06	239.3	360.2	236.14	140.56	109.85	57.33	77.73	130.67	516.15	37.26	42.92	25.3	50.44	64.82	57.35	52.51	57.33	77.73	74.62	56.05	516.15	37.26	42.92	238.92	100.46	339.37	34.43	137.96	19.72	64.85	302.94	79.8	58.75	16.65	138.2	407.57	69.64	66.85	19.42	155.91	32.85
Never	1134.81	622.63	512.18	141.42	190.58	159.64	180.3	462.86	639.26	495.55	271.85	182.38	111.15	153.47	261.77	980.63	45.95	108.23	54.22	127.21	90.43	87.74	94.64	111.15	153.47	138.9	122.88	980.63	45.95	108.23	489.19	144.57	633.76	78.74	267.24	40.78	114.29	475.52	140.69	97.13	43.21	372.06	841.44	116.01	96.2	34.04	246.25	47.12
Don't know/ can't recall	49.72	22.91	26.81	9.98	7.09	18.42	5.44	8.78	16.9	32.82	12.8	11.36	6.35	8.26	6.4	45.17	0.96	3.58	3.07	5.74	4	7.79	3.57	6.35	8.26	0.91	5.49	45.17	0.96	3.58	14.81	9.22	24.02	3.53	4.45	5.78	11.94	16.7	9.73	3.57	0.85	18.87	29.79	9.23	3.72	2.02	14.97	4.95
Net: Always/often	243.13	81.21	161.92	19.13	32.88	59.59	31.04	100.49	137.32	105.82	58.52	30.36	20.72	33.77	63.41	206.78	15	21.35	13.2	20.49	24.83	13.9	16.47	20.72	33.77	32.36	31.04	206.78	15	21.35	94.93	37.16	132.09	12.4	63.8	5.82	29.03	129.09	28.73	19.75	7.52	56.24	169.01	21.59	25.47	11.73	58.78	15.34
Net: Rarely/never	1731.15	877.52	853.63	195.55	269.36	274.71	289.37	702.16	999.46	731.69	412.41	292.23	168.48	231.21	392.45	1496.78	83.22	151.15	79.52	177.65	155.24	145.09	147.15	168.48	231.21	213.52	178.93	1496.78	83.22	151.15	728.11	245.02	973.13	113.17	405.2	60.5	179.14	778.46	220.49	155.88	59.85	510.26	1249.01	185.65	163.05	53.47	402.16	79.98
CCS_Q5_4. Use suncream when exposed to strong sun (i.e. no clouds in the sky)
Unweighted base	2024	952	1072	173	301	347	334	869	1162	862	500	347	203	211	479	1740	102	182	99	212	189	173	174	203	211	250	229	1740	102	182	823	289	1112	104	530	67	211	966	256	187	77	531	1471	207	192	63	462	91
Base: All GB Adults	2024	981.64	1042.36	224.66	309.33	352.72	325.85	811.43	1153.68	870.32	483.74	333.96	195.55	273.24	462.25	1748.74	99.18	176.09	95.79	203.87	184.07	166.78	167.18	195.55	273.24	246.79	215.46	1748.74	99.18	176.09	837.84	291.4	1129.24	129.1	473.45	72.1	220.11	924.25	258.95	179.2	68.23	585.37	1447.81	216.47	192.23	67.22	475.92	100.27
Always	518.02	167.05	350.97	49.77	69.67	101.88	80.77	215.92	308.76	209.26	133.6	63.89	49.11	69.1	123.61	439.31	29.07	49.63	25.93	48.89	58.78	29.04	34.85	49.11	69.1	62.33	61.28	439.31	29.07	49.63	194.09	89.32	283.41	28.89	133.87	11.67	60.18	275.32	62.63	45.31	13.03	120.87	372.88	48.42	54.3	12.28	114.99	30.15
Often	610.45	295.14	315.3	78.85	97.9	111.19	105.44	217.07	394.33	216.11	124.89	116.85	67.76	73.63	150.62	533.75	32.17	44.53	24.83	55.7	44.36	62.41	54.44	67.76	73.63	82.48	68.14	533.75	32.17	44.53	281.29	90.62	371.91	49.26	117.24	20.37	51.67	269.32	82.39	52.59	14.74	190.36	414.24	83.56	68.73	21.12	173.4	22.81
Sometimes	589.73	329.33	260.4	63.74	101.36	95.85	97.83	230.95	322.61	267.13	149.98	109.95	46.29	70.17	132.06	508.46	24.43	56.84	28.41	65.16	56.41	52.32	57.64	46.29	70.17	74.46	57.6	508.46	24.43	56.84	250.91	73.8	324.71	40.09	141.54	20.88	62.51	258.13	80.59	50.6	24.31	172.14	430.64	59.3	50.3	19.93	129.54	29.56
Never	267.68	168.1	99.58	25.48	34.24	29.24	38.26	140.46	117.83	149.85	67.33	34.9	27.98	52.08	50.42	232.71	12.53	22.44	14.57	31.25	21.51	17.28	17.62	27.98	52.08	25.45	24.97	232.71	12.53	22.44	101.75	30.46	132.22	7.33	77.07	15.34	35.71	109.24	25.59	28.06	15.3	87.36	208.85	17.03	17.12	11.86	46.02	12.81
Don't know/ can't recall	38.12	22.01	16.11	6.82	6.15	14.56	3.55	7.04	10.16	27.97	7.94	8.36	4.4	8.26	5.54	34.51	0.96	2.65	2.06	2.87	3.01	5.72	2.64	4.4	8.26	2.08	3.46	34.51	0.96	2.65	9.8	7.2	17	3.53	3.72	3.83	10.04	12.24	7.75	2.64	0.85	14.65	21.2	8.16	1.79	2.02	11.97	4.95
Net: Always/often	1128.47	462.19	666.27	128.62	167.57	213.07	186.21	432.99	703.09	425.38	258.49	180.74	116.87	142.73	274.23	973.06	61.24	94.16	50.76	104.6	103.14	91.46	89.29	116.87	142.73	144.8	129.42	973.06	61.24	94.16	475.38	179.94	655.32	78.15	251.11	32.04	111.84	544.64	145.02	97.9	27.77	311.22	787.12	131.97	123.02	33.4	288.4	52.95
Net: Rarely/never	857.41	497.43	359.98	89.22	135.6	125.08	136.1	371.41	440.43	416.98	217.31	144.85	74.27	122.25	182.48	741.17	36.97	79.28	42.97	96.41	77.93	69.6	75.26	74.27	122.25	99.91	82.57	741.17	36.97	79.28	352.66	104.26	456.93	47.42	218.62	36.22	98.23	367.37	106.18	78.66	39.61	259.5	639.49	76.33	67.42	31.8	175.55	42.37
As a reminder, by 'exposure to the sun', we mean not being covered up by clothes or suncream. Thinking about the spring and summer months at the beginning of this decade (i.e. from April to September 2010)... How much more or less often do you do each of the following now (i.e. in the spring and summer months of 2018 and 2019), in comparison to 2010, or is it about the same? (Please select the op…
CCS_Q6_1. Ensure regular exposure to sun for short periods of time (i.e. 15-20 minutes)
Unweighted base	2024	952	1072	173	301	347	334	869	1162	862	500	347	203	211	479	1740	102	182	99	212	189	173	174	203	211	250	229	1740	102	182	823	289	1112	104	530	67	211	966	256	187	77	531	1471	207	192	63	462	91
Base: All GB Adults	2024	981.64	1042.36	224.66	309.33	352.72	325.85	811.43	1153.68	870.32	483.74	333.96	195.55	273.24	462.25	1748.74	99.18	176.09	95.79	203.87	184.07	166.78	167.18	195.55	273.24	246.79	215.46	1748.74	99.18	176.09	837.84	291.4	1129.24	129.1	473.45	72.1	220.11	924.25	258.95	179.2	68.23	585.37	1447.81	216.47	192.23	67.22	475.92	100.27
Much more often	111.28	50.54	60.75	13.34	19.22	20.94	18.4	39.38	58.07	53.22	31.14	15.78	8.31	18.66	24.12	98.02	4.02	9.25	5	8.13	18.01	5.91	9.87	8.31	18.66	16.73	7.39	98.02	4.02	9.25	40.51	21.28	61.78	6.05	17.44	5.13	20.88	45.37	13.12	11.66	4.34	35.93	75.63	10.75	14.65	3.58	28.98	6.67
A little more often	267.76	118.72	149.04	45.87	45.4	43.51	33.81	99.17	163.66	104.1	58.9	45.26	21.87	30.29	67.72	224.04	18.58	25.13	11.43	32.35	15.12	25.76	19.5	21.87	30.29	32.4	35.33	224.04	18.58	25.13	110.45	37.44	147.89	18.57	55.39	10.7	35.21	127.4	35.26	19.74	6.98	78.38	180.23	39.72	31	7.41	78.13	9.4
About the same	1155.55	584.61	570.94	93.04	153.34	207.25	211.53	490.4	669.32	486.23	265.45	188.3	115.88	167.11	266.35	1003.09	55.05	97.41	49.38	117.31	98.76	91.28	97.02	115.88	167.11	137.22	129.13	1003.09	55.05	97.41	507.31	164.5	671.81	76.29	277.26	30.32	99.86	543.77	138.78	112.52	35.58	319.99	857.53	113.51	98.51	34.39	246.41	51.61
A little less often	152.49	74.45	78.03	20.45	18.03	23.2	24.13	66.68	98.64	53.84	40.69	27.46	13.9	16.6	37.44	136.09	5.1	11.3	10	12.2	18.5	11.86	15.6	13.9	16.6	20.04	17.41	136.09	5.1	11.3	59.16	22.07	81.22	7.19	46.03	8.35	9.69	70.65	23.08	10.06	10.07	37.58	104.75	12.61	18.78	3.36	34.75	12.99
Much less often	129.06	48.32	80.74	16.5	19.84	11.67	20.14	60.9	67.75	61.31	34.11	20.15	14.24	16.77	26.13	111.4	8.79	8.88	9.84	11.86	12.4	8.48	11.67	14.24	16.77	16.37	9.76	111.4	8.79	8.88	37.09	18.92	56.01	6.57	45.49	1.75	19.25	56.51	17.33	12.03	6.78	36.4	99.64	8	10.6	3.94	22.54	6.87
Don't know/ can't recall	207.86	104.99	102.87	35.47	53.5	46.15	17.83	54.91	96.24	111.62	53.43	37.01	21.34	23.82	40.49	176.09	7.64	24.13	10.14	22.03	21.27	23.48	13.53	21.34	23.82	24.04	16.44	176.09	7.64	24.13	83.33	27.19	110.53	14.43	31.85	15.85	35.21	80.54	31.38	13.19	4.48	77.08	130.02	31.88	18.7	14.53	65.11	12.73
Net: More often	379.04	169.26	209.78	59.21	64.62	64.46	52.21	138.54	221.73	157.31	90.05	61.04	30.19	48.95	91.84	322.06	22.6	34.38	16.43	40.48	33.14	31.67	29.37	30.19	48.95	49.13	42.72	322.06	22.6	34.38	150.96	58.72	209.68	24.62	72.82	15.83	56.09	172.77	48.38	31.39	11.32	114.32	255.86	50.47	45.65	10.99	107.11	16.07
Net: Less often	281.54	122.77	158.77	36.95	37.87	34.86	44.28	127.58	166.39	115.15	74.8	47.61	28.14	33.37	63.57	247.49	13.88	20.17	19.84	24.06	30.9	20.34	27.27	28.14	33.37	36.4	27.17	247.49	13.88	20.17	96.25	40.98	137.23	13.76	91.52	10.1	28.94	127.17	40.41	22.09	16.85	73.98	204.4	20.6	29.38	7.31	57.29	19.86
CCS_Q6_2. Get as much exposure to the sun as possible
Unweighted base	2024	952	1072	173	301	347	334	869	1162	862	500	347	203	211	479	1740	102	182	99	212	189	173	174	203	211	250	229	1740	102	182	823	289	1112	104	530	67	211	966	256	187	77	531	1471	207	192	63	462	91
Base: All GB Adults	2024	981.64	1042.36	224.66	309.33	352.72	325.85	811.43	1153.68	870.32	483.74	333.96	195.55	273.24	462.25	1748.74	99.18	176.09	95.79	203.87	184.07	166.78	167.18	195.55	273.24	246.79	215.46	1748.74	99.18	176.09	837.84	291.4	1129.24	129.1	473.45	72.1	220.11	924.25	258.95	179.2	68.23	585.37	1447.81	216.47	192.23	67.22	475.92	100.27
Much more often	95.35	46.03	49.32	19.3	20.86	17.05	9.79	28.35	46.33	49.02	24.75	12.36	6.49	11.12	19.69	74.4	7.29	13.67	3.08	9.48	12.19	8.55	3.81	6.49	11.12	9.7	9.99	74.4	7.29	13.67	34.64	18.2	52.84	8.69	17.25	4.26	12.31	38.15	9.99	5.94	1.67	39.59	65.45	16.05	10	2.06	28.11	1.79
A little more often	188.4	87.97	100.43	39.41	29.02	35.01	25.4	59.56	107.38	81.01	52.36	29.53	16.05	23.19	45.64	166.77	6.82	14.82	14.02	20.94	17.39	14.88	14.65	16.05	23.19	22.12	23.52	166.77	6.82	14.82	77.36	26.45	103.8	18.78	35.56	8.56	21.69	85.11	18.76	16.2	5.14	61.36	120.5	31.75	20.95	4.76	57.46	10.44
About the same	1099.58	562.49	537.09	89.35	158.3	192.53	197.94	461.46	654.59	444.98	250.75	181.69	109.51	155.45	256.17	953.58	56.64	89.36	45.04	108.55	97.16	84.12	97.57	109.51	155.45	136.09	120.08	953.58	56.64	89.36	487.35	152.28	639.63	69.82	263.38	29.68	97.07	521.87	138.16	92.52	36.75	305.3	803.7	101.87	102.1	35.71	239.68	56.2
A little less often	221.3	98.25	123.06	30.35	30.27	28.58	36.5	95.59	130.96	90.35	52.71	33.48	23.42	31.59	52.39	193.59	8.3	19.42	10.64	23.36	18.71	22.23	11.24	23.42	31.59	28.54	23.85	193.59	8.3	19.42	90.66	33.94	124.6	12.47	51.42	11.26	21.56	101.43	30.1	21.97	12.2	55.6	162.34	23.57	19.49	6.88	49.94	9.03
Much less often	263.55	104.79	158.76	20.16	28.36	47.55	43.02	124.45	151.15	112.4	63.7	45.89	24.2	34.07	59.68	227.54	15.45	20.56	16.98	24.04	22.68	19.12	26.77	24.2	34.07	34.55	25.14	227.54	15.45	20.56	82.56	41.65	124.21	10.53	83.95	4.58	40.28	121.3	37.27	33.48	9.88	61.62	193.87	24.59	24.54	10.23	59.36	10.32
Don't know/ can't recall	155.82	82.13	73.7	26.09	42.52	31.99	13.19	42.02	63.27	92.56	39.47	31.01	15.88	17.83	28.67	132.87	4.68	18.28	6.04	17.5	15.94	17.87	13.14	15.88	17.83	15.8	12.87	132.87	4.68	18.28	65.28	18.88	84.16	8.81	21.9	13.75	27.21	56.4	24.66	9.09	2.58	61.89	101.96	18.64	15.15	7.57	41.37	12.5
Net: More often	283.74	133.99	149.75	58.71	49.87	52.06	35.19	87.91	153.71	130.03	77.1	41.89	22.54	34.31	65.33	241.16	14.1	28.48	17.1	30.42	29.58	23.43	18.46	22.54	34.31	31.82	33.51	241.16	14.1	28.48	112	44.65	156.65	27.47	52.81	12.82	33.99	123.26	28.75	22.14	6.81	100.96	185.94	47.8	30.95	6.83	85.58	12.23
Net: Less often	484.86	203.04	281.82	50.52	58.64	76.14	79.53	220.04	282.11	202.75	116.41	79.37	47.62	65.66	112.07	421.13	23.75	39.97	27.62	47.4	41.39	41.36	38.01	47.62	65.66	63.08	48.99	421.13	23.75	39.97	173.22	75.59	248.81	23	135.36	15.85	61.84	222.72	67.37	55.45	22.08	117.22	356.21	48.16	44.03	17.11	109.3	19.35
CCS_Q6_5. Use suncream when in the UK if it is sunny outside
Unweighted base	2024	952	1072	173	301	347	334	869	1162	862	500	347	203	211	479	1740	102	182	99	212	189	173	174	203	211	250	229	1740	102	182	823	289	1112	104	530	67	211	966	256	187	77	531	1471	207	192	63	462	91
Base: All GB Adults	2024	981.64	1042.36	224.66	309.33	352.72	325.85	811.43	1153.68	870.32	483.74	333.96	195.55	273.24	462.25	1748.74	99.18	176.09	95.79	203.87	184.07	166.78	167.18	195.55	273.24	246.79	215.46	1748.74	99.18	176.09	837.84	291.4	1129.24	129.1	473.45	72.1	220.11	924.25	258.95	179.2	68.23	585.37	1447.81	216.47	192.23	67.22	475.92	100.27
Much more often	228.46	71.09	157.36	21.67	36.96	53.87	33.08	82.88	141.75	86.71	61.58	28.39	21.39	28.5	52.85	192.72	12.2	23.54	9.25	20.73	31.61	14.6	13.8	21.39	28.5	32.87	19.99	192.72	12.2	23.54	78.92	49.29	128.21	12.13	53.88	3.91	30.33	108.19	33.09	21.02	5.88	59.41	166.98	20.88	26.27	5.15	52.3	9.18
A little more often	405.75	182.44	223.31	43.21	78.37	68.17	76.01	139.98	240.49	165.26	101.41	72.13	31.51	49.64	110.25	364.93	16.61	24.21	17.38	51.58	32.46	38.49	33.64	31.51	49.64	56.41	53.84	364.93	16.61	24.21	184.33	61.57	245.9	30.01	69.06	16.61	44.17	196.7	54.56	33.36	12.44	107.66	258.17	58.35	56.9	14.35	129.6	17.98
About the same	1015.06	510.47	504.59	88.61	122.07	179.88	174.45	450.05	599.99	415.08	226.43	172.04	109.22	142.08	224.35	874.11	56.61	84.35	42.8	91	92.62	78	94.04	109.22	142.08	116.22	108.13	874.11	56.61	84.35	424.22	141.41	565.63	61	264.01	27.72	96.7	479.82	117.28	94.27	32.08	288.51	759.8	95.7	83.48	30.27	209.46	45.8
A little less often	85.97	48.58	37.39	19.77	13.31	9.61	11.06	32.23	42.53	43.44	24.94	12.94	8.95	6.56	22.85	76.24	0.99	8.74	9.38	10.98	4.58	3.72	9.21	8.95	6.56	13.71	9.15	76.24	0.99	8.74	31.86	11.25	43.11	10.28	19.31	3.8	9.48	32.95	10.2	7.18	4.46	29.37	53.68	13.75	5.83	4.83	24.41	7.88
Much less often	105.64	65.87	39.77	23.72	15.8	6.55	17.78	41.79	51.16	54.47	23.17	15.62	9.78	18.6	19	86.17	5.39	14.08	4.57	13.06	5.54	10.94	4.67	9.78	18.6	9.07	9.93	86.17	5.39	14.08	46.51	7.79	54.3	6.79	30.09	3.47	10.98	43.14	16.3	7.17	6.6	32.43	79.31	6.03	7.17	4.33	17.53	8.8
Don't know/ can't recall	183.12	103.2	79.93	27.68	42.82	34.63	13.48	64.51	77.77	105.36	46.2	32.84	14.7	27.86	32.95	154.56	7.39	21.17	12.41	16.53	17.27	21.02	11.82	14.7	27.86	18.52	14.42	154.56	7.39	21.17	72.01	20.09	92.1	8.9	37.1	16.59	28.44	63.46	27.53	16.19	6.77	67.99	129.86	21.75	12.58	8.29	42.63	10.63
Net: More often	634.21	253.53	380.67	64.88	115.33	122.04	109.09	222.86	382.23	251.97	162.99	100.53	52.9	78.13	163.1	557.66	28.8	47.75	26.62	72.3	64.07	53.09	47.44	52.9	78.13	89.27	73.83	557.66	28.8	47.75	263.24	110.86	374.1	42.13	122.94	20.53	74.51	304.89	87.65	54.38	18.32	167.06	425.15	79.23	83.17	19.49	181.89	27.16
Net: Less often	191.61	114.44	77.17	43.49	29.1	16.16	28.84	74.02	93.69	97.92	48.11	28.55	18.73	25.17	41.86	162.41	6.37	22.82	13.96	24.04	10.11	14.67	13.89	18.73	25.17	22.78	19.08	162.41	6.37	22.82	78.37	19.04	97.41	17.07	49.4	7.27	20.46	76.09	26.49	14.35	11.06	61.81	132.99	19.78	13	9.16	41.94	16.68
CCS_Q6_3. Use suncream when exposed to weak sun (e.g. if it is cloudy)
Unweighted base	2024	952	1072	173	301	347	334	869	1162	862	500	347	203	211	479	1740	102	182	99	212	189	173	174	203	211	250	229	1740	102	182	823	289	1112	104	530	67	211	966	256	187	77	531	1471	207	192	63	462	91
Base: All GB Adults	2024	981.64	1042.36	224.66	309.33	352.72	325.85	811.43	1153.68	870.32	483.74	333.96	195.55	273.24	462.25	1748.74	99.18	176.09	95.79	203.87	184.07	166.78	167.18	195.55	273.24	246.79	215.46	1748.74	99.18	176.09	837.84	291.4	1129.24	129.1	473.45	72.1	220.11	924.25	258.95	179.2	68.23	585.37	1447.81	216.47	192.23	67.22	475.92	100.27
Much more often	86.18	28.04	58.13	10.44	10.32	24.31	11.28	29.84	47.32	38.85	26.25	12.09	6.64	4.75	18.68	68.41	6.68	11.09	3.82	9.96	12.46	4.58	7.52	6.64	4.75	12.17	6.51	68.41	6.68	11.09	37.37	16.11	53.48	5.2	18.77	0.97	7.75	39.92	18.27	2.91	3.36	20.67	56.01	13.03	8.57	5.79	27.39	2.78
A little more often	230.04	92.87	137.17	23.01	40.76	50.54	35.96	79.77	144.03	86.02	49.57	35.53	18.9	22.71	72.7	199.4	8.09	22.56	11.25	18.45	19.86	22.02	13.51	18.9	22.71	44.06	28.64	199.4	8.09	22.56	93.66	35.78	129.44	12.92	48.69	13.05	25.94	115.58	29.92	18.21	5.07	59.45	154.57	24.25	30.61	5.48	60.34	15.13
About the same	1252.19	610.43	641.75	112.28	176.98	215.59	232.41	514.93	751.25	500.93	277.65	206.48	130.23	180.92	284.3	1079.59	68.11	104.49	50.19	118.3	109.17	92.32	114.16	130.23	180.92	143.57	140.73	1079.59	68.11	104.49	542.05	180.2	722.25	78.74	289.99	37.25	123.96	584.26	156.09	128.67	35	346.04	922.03	126.24	112.99	39.13	278.35	51.8
A little less often	123.91	55.82	68.09	26.42	21.38	10.72	14.33	51.06	59.62	64.29	41.53	21.16	10.01	15.41	21.77	109.89	7.36	6.67	8.72	17.3	15.52	10.06	11.1	10.01	15.41	10.47	11.3	109.89	7.36	6.67	43.15	21.12	64.27	14.4	31.51	2.17	11.56	56.27	12.14	6.68	0.84	47.01	78.5	16.84	14.24	3.1	34.18	11.24
Much less often	132.03	76.94	55.09	23.1	15.67	18.4	14.48	60.38	65.77	66.27	34.4	17.73	16.92	16.9	27.15	113.09	4.26	14.67	9.21	17.38	7.81	12.2	5.52	16.92	16.9	16.62	10.53	113.09	4.26	14.67	40.2	16.95	57.15	10.05	42.48	2.93	19.43	57.93	17.93	4.41	10.35	40.54	97.68	10.27	12.6	5.44	28.32	6.03
Don't know/ can't recall	199.65	117.53	82.12	29.43	44.23	33.16	17.4	75.44	85.69	113.96	54.34	40.97	12.85	32.55	37.65	178.36	4.68	16.61	12.6	22.48	19.25	25.59	15.37	12.85	32.55	19.9	17.75	178.36	4.68	16.61	81.41	21.24	102.65	7.78	42	15.74	31.47	70.29	24.6	18.31	13.6	71.66	139.02	25.84	13.22	8.29	47.35	13.29
Net: More often	316.22	120.92	195.3	33.44	51.08	74.84	47.24	109.61	191.35	124.87	75.82	47.62	25.54	27.46	91.37	267.81	14.77	33.64	15.08	28.41	32.33	26.59	21.03	25.54	27.46	56.23	35.14	267.81	14.77	33.64	131.03	51.88	182.92	18.13	67.46	14.02	33.69	155.5	48.19	21.13	8.43	80.12	210.58	37.28	39.18	11.27	87.73	17.91
Net: Less often	255.95	132.77	123.18	49.52	37.05	29.13	28.81	111.45	125.39	130.56	75.93	38.89	26.93	32.31	48.92	222.98	11.63	21.34	17.93	34.68	23.32	22.27	16.62	26.93	32.31	27.09	21.83	222.98	11.63	21.34	83.35	38.07	121.42	24.45	73.99	5.09	30.99	114.2	30.07	11.1	11.19	87.55	176.18	27.11	26.85	8.53	62.49	17.28
CCS_Q6_4. Use suncream when exposed to strong sun (i.e. no clouds in the sky)
Unweighted base	2024	952	1072	173	301	347	334	869	1162	862	500	347	203	211	479	1740	102	182	99	212	189	173	174	203	211	250	229	1740	102	182	823	289	1112	104	530	67	211	966	256	187	77	531	1471	207	192	63	462	91
Base: All GB Adults	2024	981.64	1042.36	224.66	309.33	352.72	325.85	811.43	1153.68	870.32	483.74	333.96	195.55	273.24	462.25	1748.74	99.18	176.09	95.79	203.87	184.07	166.78	167.18	195.55	273.24	246.79	215.46	1748.74	99.18	176.09	837.84	291.4	1129.24	129.1	473.45	72.1	220.11	924.25	258.95	179.2	68.23	585.37	1447.81	216.47	192.23	67.22	475.92	100.27
Much more often	270.49	92.57	177.92	26.48	33.36	53.17	41.32	116.15	157.32	113.17	80.28	36.35	19.57	21.4	66.77	224.38	16.81	29.3	13.14	30.05	37.1	17.45	18.9	19.57	21.4	37.58	29.19	224.38	16.81	29.3	97.51	52.25	149.76	6.66	72.79	9.93	31.34	138.85	41.61	20.93	8.39	59.67	196.21	27.02	31.19	6.95	65.15	9.13
A little more often	346.19	171.08	175.11	35.37	60.93	62.81	59.77	127.3	212.45	133.74	74.88	57.27	37.92	45.18	94.37	309.61	16.58	20	9.51	35.27	30.1	31.22	26.04	37.92	45.18	51.76	42.61	309.61	16.58	20	153.78	43.63	197.41	32.22	73.13	15.75	27.68	167.54	40.98	29.04	11.61	97.02	244.29	37.48	41.68	10.06	89.23	12.68
About the same	1044.63	512.86	531.78	95.15	136.24	183.46	187.58	442.21	621.37	423.26	234.63	177.67	108.76	153.74	224.38	899.18	50.76	94.69	56.16	90.97	87.51	82.89	94.78	108.76	153.74	115.11	109.27	899.18	50.76	94.69	445.92	148.04	593.96	66.69	252.27	22.2	109.51	484.76	120.53	104.24	30.67	299.51	767.03	108.25	87.45	29.64	225.34	52.26
A little less often	91.41	46.35	45.06	16.69	22.13	13.39	10.72	28.48	44.36	47.05	23.47	14	10.28	5.22	27.22	80.19	4.92	6.3	4.62	14.86	3.99	6.46	7.54	10.28	5.22	14.27	12.94	80.19	4.92	6.3	35.83	12.3	48.13	8.08	18.44	7.25	9.5	37.99	14.86	6.45	0.85	31.26	57.46	9.31	12.47	6.71	28.5	5.46
Much less often	88.18	49.08	39.1	21.06	12.75	7.56	12.51	34.32	41.43	46.75	23.36	11.66	7.03	16.56	14.87	73.47	4.44	10.27	4.53	13.76	5.07	8.83	2.83	7.03	16.56	7.54	7.33	73.47	4.44	10.27	26.92	13.83	40.75	8.29	23.43	3.12	12.59	35.54	13.65	4.76	6.58	26.78	62.27	6.72	7.16	5.56	19.45	6.46
Don't know/ can't recall	183.1	109.71	73.39	29.91	43.91	32.34	13.97	62.98	76.74	106.36	47.12	37.01	11.99	31.14	34.64	161.9	5.65	15.54	7.83	18.97	20.32	19.92	17.09	11.99	31.14	20.53	14.12	161.9	5.65	15.54	77.89	21.35	99.23	7.16	33.38	13.85	29.47	59.56	27.32	13.77	10.12	71.13	120.55	27.68	12.28	8.29	48.25	14.3
Net: More often	616.68	263.65	353.03	61.86	94.29	115.98	101.09	243.46	369.78	246.9	155.16	93.62	57.49	66.58	161.14	533.99	33.39	49.29	22.65	65.31	67.2	48.68	44.94	57.49	66.58	89.34	71.8	533.99	33.39	49.29	251.29	95.88	347.17	38.88	145.92	25.69	59.03	306.39	82.59	49.97	20	156.69	440.49	64.5	72.87	17.01	154.38	21.8
Net: Less often	179.59	95.43	84.16	37.75	34.88	20.95	23.22	62.79	85.79	93.8	46.83	25.67	17.31	21.78	42.08	153.67	9.37	16.56	9.15	28.62	9.05	15.29	10.37	17.31	21.78	21.81	20.28	153.67	9.37	16.56	62.75	26.14	88.88	16.37	41.88	10.37	22.1	73.54	28.51	11.21	7.43	58.04	119.73	16.04	19.63	12.28	47.95	11.92
As a reminder, by 'exposure to the sun', we mean not being covered up by clothes or suncream. Do you think the following statements are true or false? (Please select the option that best applies)
CCS_Q7_1. Vitamin D prevents scurvy
Unweighted base	2024	952	1072	173	301	347	334	869	1162	862	500	347	203	211	479	1740	102	182	99	212	189	173	174	203	211	250	229	1740	102	182	823	289	1112	104	530	67	211	966	256	187	77	531	1471	207	192	63	462	91
Base: All GB Adults	2024	981.64	1042.36	224.66	309.33	352.72	325.85	811.43	1153.68	870.32	483.74	333.96	195.55	273.24	462.25	1748.74	99.18	176.09	95.79	203.87	184.07	166.78	167.18	195.55	273.24	246.79	215.46	1748.74	99.18	176.09	837.84	291.4	1129.24	129.1	473.45	72.1	220.11	924.25	258.95	179.2	68.23	585.37	1447.81	216.47	192.23	67.22	475.92	100.27
True	818.39	336.82	481.57	75.9	107.95	146.55	135.32	352.67	457.08	361.31	190.51	147.56	77.18	110.78	195	721.02	34.3	63.07	39.81	78.51	72.19	75.54	72.02	77.18	110.78	111.65	83.36	721.02	34.3	63.07	318.9	131.19	450.09	49.14	211.8	23.53	83.84	379.42	105.71	80.14	31.26	218.25	597.28	92.44	73.22	28.15	193.82	27.29
False	685.75	370	315.75	77.82	88.8	106.11	130.09	282.93	433.46	252.29	162.12	108.72	66.36	81.31	172.48	590.98	40.44	54.33	26.13	70.45	65.54	55.06	53.65	66.36	81.31	87.17	85.31	590.98	40.44	54.33	297.32	83.92	381.23	43.87	167.82	20.04	72.79	316.89	82.85	66.08	16.66	201.04	503.36	58.2	67.16	18.63	144	38.39
Don't know	519.86	274.82	245.04	70.94	112.58	100.06	60.44	175.83	263.14	256.72	131.11	77.69	52.01	81.15	94.77	436.73	24.43	58.69	29.86	54.92	46.34	36.17	41.51	52.01	81.15	47.98	46.79	436.73	24.43	58.69	221.63	76.29	297.92	36.09	93.84	28.53	63.48	227.94	70.39	32.98	20.3	166.08	347.16	65.82	51.85	20.44	138.11	34.59
CCS_Q7_2. Vitamin D is needed for strong bones and muscles
Unweighted base	2024	952	1072	173	301	347	334	869	1162	862	500	347	203	211	479	1740	102	182	99	212	189	173	174	203	211	250	229	1740	102	182	823	289	1112	104	530	67	211	966	256	187	77	531	1471	207	192	63	462	91
Base: All GB Adults	2024	981.64	1042.36	224.66	309.33	352.72	325.85	811.43	1153.68	870.32	483.74	333.96	195.55	273.24	462.25	1748.74	99.18	176.09	95.79	203.87	184.07	166.78	167.18	195.55	273.24	246.79	215.46	1748.74	99.18	176.09	837.84	291.4	1129.24	129.1	473.45	72.1	220.11	924.25	258.95	179.2	68.23	585.37	1447.81	216.47	192.23	67.22	475.92	100.27
True	1488.18	656.51	831.67	145.27	208.35	246.38	248.63	639.55	866.23	621.95	339.87	253.34	148.97	202.19	347.74	1292.11	66.77	129.3	62.56	144.39	132.93	129.14	124.19	148.97	202.19	181.29	166.45	1292.11	66.77	129.3	590.7	228.99	819.69	89.79	378.35	45.79	154.55	712.91	182.06	133	53.71	401.6	1082.56	142.53	149.63	46.51	338.68	66.93
False	163.86	101.59	62.27	34.31	28.79	27.24	16.94	56.57	99.26	64.59	44.83	26.44	12.8	22.27	37.68	144.02	10.46	9.37	7.22	21.76	15.85	11.31	15.13	12.8	22.27	23.66	14.02	144.02	10.46	9.37	80.49	12.12	92.61	16.26	35.03	6.6	13.34	60.49	22.94	10.07	3.45	65.1	108.88	21.26	12.94	9.46	43.65	11.32
Don't know	371.97	223.55	148.42	45.08	72.19	79.1	60.28	115.32	188.19	183.78	99.03	54.18	33.78	48.78	76.83	312.6	21.94	37.42	26.02	37.72	35.29	26.32	27.86	33.78	48.78	41.85	34.98	312.6	21.94	37.42	166.65	50.28	216.94	23.04	60.07	19.71	52.21	150.85	53.96	36.13	11.06	118.66	256.36	52.68	29.66	11.25	93.59	22.02
CCS_Q7_3. Vitamin D is important for children but not for adults
Unweighted base	2024	952	1072	173	301	347	334	869	1162	862	500	347	203	211	479	1740	102	182	99	212	189	173	174	203	211	250	229	1740	102	182	823	289	1112	104	530	67	211	966	256	187	77	531	1471	207	192	63	462	91
Base: All GB Adults	2024	981.64	1042.36	224.66	309.33	352.72	325.85	811.43	1153.68	870.32	483.74	333.96	195.55	273.24	462.25	1748.74	99.18	176.09	95.79	203.87	184.07	166.78	167.18	195.55	273.24	246.79	215.46	1748.74	99.18	176.09	837.84	291.4	1129.24	129.1	473.45	72.1	220.11	924.25	258.95	179.2	68.23	585.37	1447.81	216.47	192.23	67.22	475.92	100.27
True	94.56	56.01	38.55	9.21	21.74	20.03	9.3	34.28	58.23	36.33	22.99	12.25	9.48	15.35	19.56	79.63	7.63	7.3	10.25	5.32	7.42	6.7	5.55	9.48	15.35	10.99	8.57	79.63	7.63	7.3	40.2	14.6	54.8	3.84	29.01	1.72	5.19	44.95	11.74	9.11	3.38	23.58	60.37	10.18	8.49	5.12	23.78	10.41
False	1721.49	797.59	923.9	185.36	251.17	292.37	284.99	707.6	996.6	724.88	404.81	290.57	161.41	232.67	403.47	1492.93	80.62	147.94	74.46	173.47	156.88	143.75	146.81	161.41	232.67	220.85	182.62	1492.93	80.62	147.94	719.03	247.53	966.56	110.15	402.85	55.51	186.42	802.04	220.93	154.46	55.12	482.73	1239.72	178.16	165.93	58.34	402.43	79.34
Don't know	207.96	128.04	79.91	30.1	36.42	40.32	31.57	69.55	98.85	109.11	55.93	31.15	24.67	25.22	39.21	176.18	10.92	20.85	11.08	25.08	19.77	16.33	14.82	24.67	25.22	14.95	24.27	176.18	10.92	20.85	78.61	29.27	107.88	15.11	41.59	14.88	28.51	77.26	26.27	15.64	9.72	79.06	147.72	28.13	17.82	3.76	49.71	10.53
CCS_Q7_4. Your skin can make vitamin D if it is exposed to sunlight
Unweighted base	2024	952	1072	173	301	347	334	869	1162	862	500	347	203	211	479	1740	102	182	99	212	189	173	174	203	211	250	229	1740	102	182	823	289	1112	104	530	67	211	966	256	187	77	531	1471	207	192	63	462	91
Base: All GB Adults	2024	981.64	1042.36	224.66	309.33	352.72	325.85	811.43	1153.68	870.32	483.74	333.96	195.55	273.24	462.25	1748.74	99.18	176.09	95.79	203.87	184.07	166.78	167.18	195.55	273.24	246.79	215.46	1748.74	99.18	176.09	837.84	291.4	1129.24	129.1	473.45	72.1	220.11	924.25	258.95	179.2	68.23	585.37	1447.81	216.47	192.23	67.22	475.92	100.27
True	1575.15	743.98	831.17	154.18	232.86	284.94	267.24	635.93	916.36	658.79	367.36	263.8	158.31	209.15	365.46	1364.08	78.61	132.45	74.04	153.62	139.69	136.11	127.69	158.31	209.15	199.35	166.11	1364.08	78.61	132.45	667.17	235.68	902.86	90.33	365.57	47.2	169.2	739.98	188.31	143.96	50.29	447.59	1121.86	175.57	157.72	51.05	384.34	68.95
False	112.83	56.95	55.88	17.22	22.32	19.26	8.57	45.44	60.1	52.73	24.69	21	9.31	17.92	30.91	103.83	5.14	3.86	5.82	9.41	9.46	9.87	11.14	9.31	17.92	15.37	15.54	103.83	5.14	3.86	47.08	14.02	61.1	8.4	23.15	6.59	13.59	47.11	17.44	7.09	2.52	38.65	76.45	9.12	9.6	5.3	24.02	12.35
Don't know	336.03	180.71	155.31	53.26	54.15	48.52	50.04	130.06	177.22	158.81	91.69	49.16	27.93	46.17	65.88	280.83	15.42	39.78	15.93	40.84	34.92	20.8	28.36	27.93	46.17	32.07	33.81	280.83	15.42	39.78	123.59	41.69	165.28	30.37	84.73	18.31	37.33	137.16	53.19	28.14	15.41	99.12	249.49	31.78	24.91	10.87	67.56	18.98
CCS_Q7_5. A balanced diet (i.e. a diet consisting of a variety of different types of food) will give most people enough vitamin D
Unweighted base	2024	952	1072	173	301	347	334	869	1162	862	500	347	203	211	479	1740	102	182	99	212	189	173	174	203	211	250	229	1740	102	182	823	289	1112	104	530	67	211	966	256	187	77	531	1471	207	192	63	462	91
Base: All GB Adults	2024	981.64	1042.36	224.66	309.33	352.72	325.85	811.43	1153.68	870.32	483.74	333.96	195.55	273.24	462.25	1748.74	99.18	176.09	95.79	203.87	184.07	166.78	167.18	195.55	273.24	246.79	215.46	1748.74	99.18	176.09	837.84	291.4	1129.24	129.1	473.45	72.1	220.11	924.25	258.95	179.2	68.23	585.37	1447.81	216.47	192.23	67.22	475.92	100.27
True	857.13	466.79	390.35	95.53	117.97	145.52	127.69	370.43	495	362.13	208.75	145.69	69.36	115.91	202.22	741.93	47.03	68.17	45.35	98.01	65.39	77.54	68.15	69.36	115.91	105.01	97.21	741.93	47.03	68.17	351.01	114.55	465.56	55.2	220.87	28.81	86.69	391.5	98.83	74.48	28.44	261.21	612.41	89.52	82.69	24.01	196.22	48.51
False	784.64	322.62	462.02	74.84	122.45	127.66	134.47	325.22	462.77	321.87	182.6	127.72	85.84	109.23	182.51	687.89	34.88	61.88	33.93	70.55	78.12	65.53	62.19	85.84	109.23	101.5	81.01	687.89	34.88	61.88	326.37	110.49	436.87	51.17	187.54	19.55	89.52	372.11	102.59	78.52	27.49	199.89	568.32	88.04	68.6	29.77	186.4	29.92
Don't know	382.22	192.23	190	54.29	68.91	79.54	63.7	115.78	195.91	186.32	92.38	60.55	40.35	48.1	77.52	318.91	17.26	46.05	16.51	35.31	40.57	23.7	36.85	40.35	48.1	40.29	37.24	318.91	17.26	46.05	160.46	66.35	226.82	22.73	65.04	23.74	43.9	160.63	57.53	26.2	12.3	124.27	267.08	38.9	40.95	13.44	93.3	21.85
CCS_Q7_6. Exposure to the sun is always bad for you and should be avoided
Unweighted base	2024	952	1072	173	301	347	334	869	1162	862	500	347	203	211	479	1740	102	182	99	212	189	173	174	203	211	250	229	1740	102	182	823	289	1112	104	530	67	211	966	256	187	77	531	1471	207	192	63	462	91
Base: All GB Adults	2024	981.64	1042.36	224.66	309.33	352.72	325.85	811.43	1153.68	870.32	483.74	333.96	195.55	273.24	462.25	1748.74	99.18	176.09	95.79	203.87	184.07	166.78	167.18	195.55	273.24	246.79	215.46	1748.74	99.18	176.09	837.84	291.4	1129.24	129.1	473.45	72.1	220.11	924.25	258.95	179.2	68.23	585.37	1447.81	216.47	192.23	67.22	475.92	100.27
True	209.19	93.75	115.44	16.03	24.09	42.58	28.67	97.82	94.33	114.87	51.31	36.89	20.3	12.36	48.87	169.72	17.88	21.6	13.67	15.61	22.03	23.88	13	20.3	12.36	28.08	20.78	169.72	17.88	21.6	70.46	35.22	105.68	8.76	59.5	5.71	29.55	101.25	24.85	24.8	8.7	47.77	145.45	28.29	13.33	10.74	52.36	11.38
False	1674.4	811.35	863.05	194.74	257.71	284.04	266.15	671.75	1001.78	672.62	392.92	275.21	160.47	243.42	388.04	1460.05	75.5	138.84	77.06	168.89	146.97	134.81	140.4	160.47	243.42	204.09	183.95	1460.05	75.5	138.84	718.33	236.15	954.48	110.88	388.4	53.85	166.79	769.74	214.48	138.33	56.08	492.6	1209.9	166.81	167.68	51.97	386.45	78.04
Don't know	140.41	76.54	63.86	13.89	27.52	26.09	31.03	41.87	57.57	82.83	39.51	21.87	14.79	17.46	25.35	118.97	5.79	15.65	5.07	19.38	15.06	8.09	13.78	14.79	17.46	14.62	10.73	118.97	5.79	15.65	49.05	20.03	69.08	9.46	25.55	12.54	23.78	53.26	19.62	16.07	3.45	45.01	92.45	21.36	11.23	4.52	37.11	10.85
CCS_Q8. How often, if at all, do you think humans need exposure to sunlight to make sufficient levels of vitamin D? (Please select the option that best applies)
Unweighted base	2024	952	1072	173	301	347	334	869	1162	862	500	347	203	211	479	1740	102	182	99	212	189	173	174	203	211	250	229	1740	102	182	823	289	1112	104	530	67	211	966	256	187	77	531	1471	207	192	63	462	91
Base: All GB Adults	2024	981.64	1042.36	224.66	309.33	352.72	325.85	811.43	1153.68	870.32	483.74	333.96	195.55	273.24	462.25	1748.74	99.18	176.09	95.79	203.87	184.07	166.78	167.18	195.55	273.24	246.79	215.46	1748.74	99.18	176.09	837.84	291.4	1129.24	129.1	473.45	72.1	220.11	924.25	258.95	179.2	68.23	585.37	1447.81	216.47	192.23	67.22	475.92	100.27
Every day	1064.53	445.36	619.16	98.85	169.12	170.46	189.88	436.22	601.9	462.63	263.32	171.41	106.65	129.96	245.16	916.5	57.58	90.44	59.33	105.23	98.76	83.74	87.68	106.65	129.96	131.5	113.65	916.5	57.58	90.44	450.6	156.6	607.2	68.38	242.95	30.02	115.98	506.27	146.55	89.4	38.28	279.88	772.07	102.61	110.44	36.14	249.19	43.27
Once every 2 days	306.28	170.58	135.7	54.82	42.36	43.63	42.65	122.83	191.2	115.08	63.51	49.81	25.53	58.57	71.27	268.68	10.05	27.56	11.82	28.23	23.46	28.39	21.42	25.53	58.57	43.24	28.02	268.68	10.05	27.56	109.59	47.26	156.84	25.83	79.61	12.09	31.91	137.93	29.4	21.24	10.03	106.82	215.18	41.54	23.27	5.45	70.26	20.84
Once every week	185.45	105.12	80.34	25.3	27.15	34.39	31.76	66.86	108.4	77.05	46.15	29.74	21.25	22.33	45.59	165.06	8.73	11.66	7.75	20.57	17.83	12.55	17.19	21.25	22.33	22.97	22.62	165.06	8.73	11.66	81.05	33.1	114.15	8.94	37.06	3.09	22.21	72.71	24.23	24.33	3.33	60.84	122.08	24.99	19.54	8.62	53.15	10.22
Once a fortnight	31.31	15.78	15.53	7.13	7.4	4.65	2.85	9.28	23.31	8	2.76	7.88	4.85	5.83	6.31	27.62	1.88	1.81	1.8	0.96	-	5.03	2.85	4.85	5.83	2.56	3.75	27.62	1.88	1.81	13.35	2.11	15.45	2.92	8.36	1.64	2.93	8.2	1	2.93	0.83	16.55	21.69	0.94	1.99	1.83	4.75	4.87
Once a month	24.42	15	9.43	5.53	6.42	8.72	0.86	2.9	13.15	11.28	5.87	6.56	0.84	6.25	3.11	22.63	-	1.79	0.86	2.92	2.09	6.56	-	0.84	6.25	3.11	-	22.63	-	1.79	8.13	4.33	12.46	4.29	2.79	1.79	3.08	8.7	5.65	-	-	10.07	13.62	4.41	3.21	2.25	9.87	0.94
Less often than once a month	12.97	3.65	9.32	1.02	1.82	4.84	-	5.3	7.31	5.66	0.88	1.81	1.02	-	4.52	8.23	1.96	2.78	-	0.88	-	-	1.81	1.02	-	1.78	2.74	8.23	1.96	2.78	5.61	1.02	6.63	0.94	4.47	-	0.94	6.18	-	0.94	1.96	3.9	8.26	0.97	2.8	-	3.78	0.94
Never	1.76	1.76	-	-	0.92	-	-	0.84	0.84	0.92	-	-	-	-	1.76	1.76	-	-	-	-	-	-	-	-	-	1.76	-	1.76	-	-	0.92	-	0.92	-	0.84	-	-	0.84	0.92	-	-	-	1.76	-	-	-	-	-
Don't know	397.27	224.38	172.88	32.02	54.14	86.03	57.85	167.22	207.57	189.69	101.25	66.74	35.41	50.3	84.54	338.24	18.97	40.05	14.24	45.07	41.93	30.5	36.24	35.41	50.3	39.87	44.67	338.24	18.97	40.05	168.6	46.99	215.58	17.8	97.35	23.46	43.07	183.42	51.2	40.36	13.79	107.31	293.14	41.01	30.98	12.94	84.93	19.2
CSS_Q9. Research shows that daily exposure to sunlight is important for making sufficient levels of vitamin D. How much time in a day do you think you need to spend in the sun to make sufficient levels of vitamin D? (Please select the option that best applies)
Unweighted base	2024	952	1072	173	301	347	334	869	1162	862	500	347	203	211	479	1740	102	182	99	212	189	173	174	203	211	250	229	1740	102	182	823	289	1112	104	530	67	211	966	256	187	77	531	1471	207	192	63	462	91
Base: All GB Adults	2024	981.64	1042.36	224.66	309.33	352.72	325.85	811.43	1153.68	870.32	483.74	333.96	195.55	273.24	462.25	1748.74	99.18	176.09	95.79	203.87	184.07	166.78	167.18	195.55	273.24	246.79	215.46	1748.74	99.18	176.09	837.84	291.4	1129.24	129.1	473.45	72.1	220.11	924.25	258.95	179.2	68.23	585.37	1447.81	216.47	192.23	67.22	475.92	100.27
Up to 10 minutes a day	207.1	75.05	132.05	20.29	35.18	49.91	28.25	73.47	116.47	90.63	41.78	33.96	18.85	27.31	58.29	180.19	12.92	13.99	6.45	19.83	15.5	16.82	17.14	18.85	27.31	23.88	34.4	180.19	12.92	13.99	85.12	31	116.12	12.02	39.08	5.45	34.43	91.14	25.77	18.93	7.82	62.57	143.3	18.94	26.25	8.12	53.31	10.49
More than 10 minutes a day, up to 15 minutes a day	402.44	162.88	239.57	56.92	69.95	72.13	58.38	145.06	255.96	146.49	97.08	62.37	40.36	58.2	92.42	350.42	19.36	32.66	18.3	35.11	43.68	32.81	29.56	40.36	58.2	49.18	43.24	350.42	19.36	32.66	175.64	59.83	235.47	24.71	79.71	15.38	47.17	183.81	51.89	30.63	13.1	123	271.79	42.85	48.86	15.11	106.83	23.83
More than 15 minutes a day, up to 30 minutes a day	506.01	231.99	274.02	54.72	65.56	87.61	103.67	194.46	307.82	198.19	125.03	79.36	49.28	66.05	125.02	444.74	30.85	30.42	22.51	51.62	50.9	42.66	36.7	49.28	66.05	66.96	58.06	444.74	30.85	30.42	225.2	68.88	294.08	33.78	110.39	14.15	53.61	245.99	62.62	40.38	12.65	141.3	358.67	62.6	48.17	21.55	132.32	15.02
More than 30 minutes a day, up to 1 hour a day	337.75	176.52	161.23	40.61	50.92	45.22	58.04	142.96	181.81	155.94	87.37	51.95	35.73	49.55	77.48	302.1	11.25	24.4	19.26	35.49	32.62	25.31	26.65	35.73	49.55	46.6	30.88	302.1	11.25	24.4	129.3	48.74	178.04	25.71	92.8	11.88	29.32	144.39	39.32	29.59	13.78	107.89	249.47	36.77	24.28	4.98	66.03	22.25
More than 1 hour a day, up to 2 hours a day	123.99	74.3	49.69	16.81	26.92	11.65	17.2	51.41	63.11	60.88	37.13	18.09	12.34	8.45	28.5	104.52	2	17.46	9.3	17.01	10.82	9.35	8.74	12.34	8.45	16.9	11.61	104.52	2	17.46	47.77	21.51	69.29	14.35	32.95	1.93	5.47	51.56	20.38	14.85	4.47	32.72	86.6	12.84	16.26	5.67	34.77	2.62
More than 2 hours a day, up to 3 hours a day	15.73	9.36	6.37	2.12	1.73	-	1.89	9.99	9.39	6.34	3.51	3.6	1.05	1.13	4.61	13.9	1.84	-	2.65	0.86	-	1.8	1.8	1.05	1.13	3.54	1.07	13.9	1.84	-	8.52	-	8.52	-	6.3	-	0.91	5.57	1.82	2.66	1.75	3.93	13.8	-	-	1.07	1.07	0.86
More than 3 hours a day	32.75	17.72	15.02	3.62	5.62	0.97	4.99	17.55	15.01	17.73	4.57	7.34	2.69	4.61	5.01	24.21	2.76	5.77	0.83	0.94	2.8	3.77	3.57	2.69	4.61	2.82	2.19	24.21	2.76	5.77	9.62	4.82	14.44	-	11.26	2.06	4.98	16.82	3.6	5.13	-	7.2	24.07	3.7	4.01	-	7.71	0.97
Don't know	398.23	233.82	164.41	29.59	53.44	85.23	53.43	176.54	204.11	194.12	87.27	77.29	35.24	57.93	70.92	328.66	18.19	51.38	16.49	43.02	27.76	34.26	43.03	35.24	57.93	36.9	34.02	328.66	18.19	51.38	156.66	56.62	213.28	18.52	100.97	21.24	44.22	184.96	53.55	37.04	14.64	106.74	300.11	38.76	24.4	10.72	73.88	24.24
For the following question, by 'public information channels', we mean any form of mass communication. This may include both printed media (e.g. newspapers, fliers, posters, etc.) and broadcast media (e.g. TV adverts, documentaries, etc.). How well, if at all, do you think that each of the following are communicated through public information channels? (Please select one option on each row)
CCSa_Q10_1. The risks of sun exposure (e.g. sunburn, skin cancer, etc.)
Unweighted base	2024	952	1072	173	301	347	334	869	1162	862	500	347	203	211	479	1740	102	182	99	212	189	173	174	203	211	250	229	1740	102	182	823	289	1112	104	530	67	211	966	256	187	77	531	1471	207	192	63	462	91
Base: All GB Adults	2024	981.64	1042.36	224.66	309.33	352.72	325.85	811.43	1153.68	870.32	483.74	333.96	195.55	273.24	462.25	1748.74	99.18	176.09	95.79	203.87	184.07	166.78	167.18	195.55	273.24	246.79	215.46	1748.74	99.18	176.09	837.84	291.4	1129.24	129.1	473.45	72.1	220.11	924.25	258.95	179.2	68.23	585.37	1447.81	216.47	192.23	67.22	475.92	100.27
Very well	445.23	180.62	264.61	35.37	66.11	90	73.61	180.13	263.91	181.32	105.69	78.83	57.46	46.51	103.08	391.58	16.8	36.85	23.55	36.12	46.02	41.62	37.21	57.46	46.51	55.19	47.89	391.58	16.8	36.85	182.84	64.72	247.57	22.22	106.8	11.86	56.79	223.11	48.9	34.48	19.12	117.79	299.75	51.3	55.38	19.19	125.87	19.61
Fairly well	985.46	495.61	489.85	109.87	141.15	172.6	171.56	390.27	598.85	386.61	231.95	155.73	82.41	132.05	241.91	844.05	58.66	82.76	53.39	96.54	82.01	75.58	80.14	82.41	132.05	125.46	116.45	844.05	58.66	82.76	426.05	154.81	580.86	62.84	229.52	26.66	85.58	454.16	130.33	91.84	33.59	273.21	710.15	108.18	92.33	31.09	231.6	43.71
Not very well	339.29	167.39	171.9	53.19	50.73	38.43	41.4	155.54	180.83	158.46	76.38	61.05	30.51	58.91	59.17	286.01	20.86	32.43	10.84	40.67	24.86	32.92	28.13	30.51	58.91	33.3	25.87	286.01	20.86	32.43	123.16	43.36	166.52	30.26	90.37	14.29	37.85	151.79	43.61	29.27	8.81	103.18	257.72	35.32	25.3	4.76	65.38	16.19
Not at all well	105.01	55.79	49.22	9.78	15.81	16.82	17.01	45.59	51.97	53.04	25.42	14.92	12.93	8.54	31.4	93.21	0.88	10.92	2.76	8.42	14.24	5.05	9.87	12.93	8.54	17.17	14.23	93.21	0.88	10.92	45.84	4.83	50.67	4.86	28.84	7.1	13.53	42.13	12.99	9.15	2.59	36.96	78.41	6.9	7.47	2.92	17.29	9.31
Don't know	149.01	82.23	66.78	16.45	35.52	34.86	22.28	39.89	58.12	90.89	44.3	23.43	12.24	27.23	26.69	133.9	1.98	13.13	5.25	22.11	16.93	11.6	11.84	12.24	27.23	15.68	11.01	133.9	1.98	13.13	59.95	23.68	83.63	8.92	17.92	12.2	26.35	53.06	23.12	14.48	4.12	54.23	101.77	14.77	11.75	9.26	35.78	11.45
Net: Well	1430.69	676.23	754.46	145.25	207.26	262.6	245.17	570.41	862.77	567.92	337.64	234.56	139.88	178.56	344.99	1235.62	75.46	119.61	76.94	132.67	128.03	117.21	117.35	139.88	178.56	180.65	164.34	1235.62	75.46	119.61	608.89	219.53	828.42	85.06	336.32	38.51	142.38	677.27	179.22	126.31	52.71	391	1009.9	159.47	147.71	50.28	357.47	63.32
Net: Not well	444.3	223.18	221.12	62.97	66.54	55.25	58.4	201.13	232.8	211.51	101.79	75.97	43.43	67.45	90.57	379.21	21.74	43.35	13.6	49.09	39.1	37.97	38	43.43	67.45	50.46	40.11	379.21	21.74	43.35	169	48.19	217.19	35.13	119.21	21.39	51.39	193.92	56.6	38.41	11.4	140.14	336.13	42.22	32.77	7.68	82.67	25.5
CCSa_Q10_2. The benefits of sun exposure (e.g. vitamin D for strong bones and muscles, etc.)
Unweighted base	2024	952	1072	173	301	347	334	869	1162	862	500	347	203	211	479	1740	102	182	99	212	189	173	174	203	211	250	229	1740	102	182	823	289	1112	104	530	67	211	966	256	187	77	531	1471	207	192	63	462	91
Base: All GB Adults	2024	981.64	1042.36	224.66	309.33	352.72	325.85	811.43	1153.68	870.32	483.74	333.96	195.55	273.24	462.25	1748.74	99.18	176.09	95.79	203.87	184.07	166.78	167.18	195.55	273.24	246.79	215.46	1748.74	99.18	176.09	837.84	291.4	1129.24	129.1	473.45	72.1	220.11	924.25	258.95	179.2	68.23	585.37	1447.81	216.47	192.23	67.22	475.92	100.27
Very well	92.4	48.32	44.08	10.03	16.17	18.65	16.84	30.72	49.83	42.57	23.47	10.15	9.58	11.96	20.09	75.24	6.23	10.93	5.72	9.23	8.53	4.66	5.49	9.58	11.96	14.15	5.94	75.24	6.23	10.93	38.79	13.75	52.54	4.33	17.68	3.95	13.91	36.14	10.26	8.33	3.36	34.32	64.44	13.68	8.46	3.9	26.03	1.93
Fairly well	344.1	163.35	180.75	52.65	50.43	56.53	44.2	140.29	187.78	156.32	80	57.03	37.78	49.12	77.4	301.34	10.28	32.49	18.14	32.71	29.15	27.18	29.84	37.78	49.12	37.98	39.42	301.34	10.28	32.49	125.64	58.42	184.06	26.79	92.58	14.38	26.3	163	31.93	27.54	16.14	102.62	230.8	43.25	31.35	14.18	88.78	24.52
Not very well	885.52	429.65	455.87	92.83	121.83	136.66	152.9	381.3	532.5	353.02	200.47	141.9	91.22	121.74	205.98	761.31	55.11	69.1	41.3	76.99	82.18	73.54	68.36	91.22	121.74	107.49	98.49	761.31	55.11	69.1	375.68	128.82	504.5	53.15	222.9	23.96	81.02	427.83	119.84	79.14	27.22	228.85	662.38	84.87	86.97	21.17	193.01	30.13
Not at all well	504.83	229.69	275.14	48.98	79.22	93.17	86.83	196.62	300.47	204.36	129.5	88.29	39.25	56.04	124.08	437.17	22.74	44.91	23.71	58.91	46.88	43.42	44.88	39.25	56.04	67.74	56.34	437.17	22.74	44.91	220.4	61.95	282.35	33.78	106.7	14.03	67.97	220.1	68.88	45.97	16.49	150.89	356.2	55.78	46.93	16.98	119.7	28.93
Don't know	197.15	110.63	86.52	20.17	41.67	47.72	25.08	62.51	83.1	114.05	50.29	36.6	17.72	34.37	34.69	173.68	4.81	18.66	6.93	26.03	17.33	17.98	18.62	17.72	34.37	19.43	15.26	173.68	4.81	18.66	77.33	28.46	105.79	11.05	33.6	15.79	30.91	77.18	28.05	18.23	5.01	68.68	133.99	18.88	18.53	10.99	48.41	14.75
Net: Well	436.51	211.67	224.83	62.68	66.6	75.18	61.04	171.01	237.61	198.89	103.47	67.17	47.36	61.08	97.49	376.58	16.51	43.41	23.86	41.94	37.68	31.84	35.34	47.36	61.08	52.13	45.36	376.58	16.51	43.41	164.43	72.17	236.6	31.12	110.25	18.33	40.2	199.14	42.18	35.86	19.5	136.94	295.24	56.93	39.8	18.08	114.81	26.46
Net: Not well	1390.35	659.34	731.01	141.82	201.05	229.83	239.73	577.92	832.96	557.38	329.97	230.19	130.47	177.78	330.06	1198.48	77.86	114.01	65.01	135.9	129.06	116.95	113.23	130.47	177.78	175.23	154.84	1198.48	77.86	114.01	596.08	190.77	786.85	86.93	329.59	37.98	148.99	647.93	188.72	125.11	43.71	379.75	1018.58	140.65	133.9	38.15	312.7	59.06
For the following question, please think about the beginning of this decade (i.e. 2010) in comparison to now (i.e. 2019). To what extent, if at all, has the amount of information that you have seen about each of the following increased or decreased, or has it stayed about the same? (Please select one option on each row)
CCSa_Q11_1. The risks of sun exposure (e.g. sunburn, skin cancer, etc.)
Unweighted base	2024	952	1072	173	301	347	334	869	1162	862	500	347	203	211	479	1740	102	182	99	212	189	173	174	203	211	250	229	1740	102	182	823	289	1112	104	530	67	211	966	256	187	77	531	1471	207	192	63	462	91
Base: All GB Adults	2024	981.64	1042.36	224.66	309.33	352.72	325.85	811.43	1153.68	870.32	483.74	333.96	195.55	273.24	462.25	1748.74	99.18	176.09	95.79	203.87	184.07	166.78	167.18	195.55	273.24	246.79	215.46	1748.74	99.18	176.09	837.84	291.4	1129.24	129.1	473.45	72.1	220.11	924.25	258.95	179.2	68.23	585.37	1447.81	216.47	192.23	67.22	475.92	100.27
Increased a lot	467.68	186.59	281.1	40.61	56.4	71.07	85.09	214.51	273.98	193.71	119.36	81.66	43.9	50.95	110.13	406.01	24.07	37.6	23.45	52.52	43.39	41.16	40.5	43.9	50.95	57.07	53.05	406.01	24.07	37.6	179.62	74.66	254.28	28.73	129.47	8.07	47.13	226.49	53.56	45.5	23.43	115.83	342.48	45.03	48.39	11.67	105.08	20.13
Increased a little	584.92	275.62	309.3	62.98	93.18	108.53	106.83	213.4	366.6	218.32	127.35	90.03	56.91	75.39	155.94	505.61	31.35	47.95	26.37	50.27	50.7	44.32	45.71	56.91	75.39	84.93	71.01	505.61	31.35	47.95	259.13	87.78	346.91	40.43	126.3	13.69	57.59	287.4	88.19	47.74	10.82	150.77	402.73	65.54	67.66	21	154.2	27.98
About the same	619.02	335.6	283.42	58.29	87.59	100.53	92.05	280.55	353.1	265.92	137.21	107.23	60.41	95.21	129.43	529.49	29.39	60.13	28.74	58.92	49.55	50.48	56.74	60.41	95.21	67.63	61.8	529.49	29.39	60.13	252.52	88.03	340.54	35.91	162.86	20.8	58.9	288.89	60.58	52.17	23.42	190.02	464.5	57.89	48.7	19.16	125.75	28.77
Decreased a lot	56.16	23.73	32.43	5.8	11.06	10.08	6.52	22.7	34.05	22.11	14.58	10.83	4.41	4.98	11.77	46.57	4.77	4.82	2.55	5.51	6.52	7.42	3.41	4.41	4.98	6.91	4.85	46.57	4.77	4.82	20.94	4.1	25.04	4.65	14.8	3.57	8.1	17.87	12.58	8.97	1.71	15.03	41.84	2.14	5.36	3.61	11.1	3.22
Decreased a little	39.31	20.81	18.5	8.04	11.59	2.94	4.46	12.28	17.86	21.45	16.32	4.28	2.78	3.65	8.37	35.4	0.88	3.03	2.8	7.62	5.9	1.56	2.72	2.78	3.65	4.62	3.75	35.4	0.88	3.03	16.85	3.17	20.02	2.95	3.43	4.2	8.71	12.18	3.91	3.94	1.73	17.55	24.16	6.95	2.94	1.07	10.95	4.2
Don't know/ can't recall	256.91	139.3	117.61	48.94	49.51	59.57	30.91	67.99	108.09	148.82	68.91	39.93	27.13	43.07	46.61	225.65	8.71	22.55	11.88	29.02	28.01	21.83	18.11	27.13	43.07	25.62	20.99	225.65	8.71	22.55	108.79	33.66	142.45	16.43	36.58	21.77	39.67	91.43	40.13	20.87	7.12	96.18	172.11	38.92	19.2	10.71	68.83	15.98
Net: Increased	1052.6	462.2	590.4	103.59	149.58	179.6	191.92	427.91	640.58	412.02	246.71	171.69	100.82	126.34	266.07	911.62	55.43	85.55	49.82	102.8	94.09	85.48	86.21	100.82	126.34	142	124.06	911.62	55.43	85.55	438.75	162.44	601.19	69.16	255.77	21.76	104.72	513.89	141.75	93.24	34.25	266.59	745.21	110.57	116.05	32.67	259.28	48.11
Net: Decreased	95.47	44.54	50.93	13.84	22.65	13.02	10.98	34.98	51.91	43.56	30.9	15.11	7.19	8.63	20.14	81.97	5.65	7.85	5.35	13.13	12.42	8.98	6.13	7.19	8.63	11.53	8.61	81.97	5.65	7.85	37.79	7.27	45.06	7.6	18.23	7.77	16.81	30.04	16.49	12.92	3.44	32.58	66	9.08	8.29	4.68	22.06	7.41
CCSa_Q11_2. The benefits of sun exposure (e.g. vitamin D for strong bones and muscles, etc.)
Unweighted base	2024	952	1072	173	301	347	334	869	1162	862	500	347	203	211	479	1740	102	182	99	212	189	173	174	203	211	250	229	1740	102	182	823	289	1112	104	530	67	211	966	256	187	77	531	1471	207	192	63	462	91
Base: All GB Adults	2024	981.64	1042.36	224.66	309.33	352.72	325.85	811.43	1153.68	870.32	483.74	333.96	195.55	273.24	462.25	1748.74	99.18	176.09	95.79	203.87	184.07	166.78	167.18	195.55	273.24	246.79	215.46	1748.74	99.18	176.09	837.84	291.4	1129.24	129.1	473.45	72.1	220.11	924.25	258.95	179.2	68.23	585.37	1447.81	216.47	192.23	67.22	475.92	100.27
Increased a lot	94.06	41.12	52.95	5.24	15.48	16.35	18.42	38.57	54.64	39.42	24.12	13.32	14.44	12.3	15.38	79.57	4.63	9.86	2.63	9.39	12.11	8.19	5.13	14.44	12.3	8.19	7.19	79.57	4.63	9.86	42.88	18.46	61.34	2.68	18.39	2.85	8.8	45.11	10.02	6.5	5.19	26.2	63.02	12.73	11.82	3.95	28.5	2.55
Increased a little	381.49	169.48	212.01	45.05	50.81	55.4	60.83	169.4	238.83	142.67	74.49	55.28	32.55	62.89	101.64	326.86	21.46	33.17	12.34	30.75	31.41	27.33	27.96	32.55	62.89	52.08	49.56	326.86	21.46	33.17	129.2	58.91	188.1	29.02	111.71	9.31	43.35	196.25	44.68	32.93	7.88	99.76	273.69	43.62	39.85	8.9	92.37	15.43
About the same	965.73	494.71	471.01	94.52	139.64	173.85	151.61	406.11	573.24	392.49	228.77	172.44	91.18	125.88	218.8	837.08	48.4	80.25	47.12	102.08	79.58	85.53	86.91	91.18	125.88	119.43	99.37	837.08	48.4	80.25	429.5	129.14	558.64	60.31	234.11	28.36	84.31	436.08	123.72	93.36	36	272.96	711.6	88.78	90.31	25.63	204.72	49.41
Decreased a lot	107.65	45.06	62.59	14.05	13.15	20.78	22.42	37.25	55.55	52.09	26.54	16.86	11.42	13.42	27.81	96.05	4.89	6.71	7.67	8.6	10.27	6.85	10	11.42	13.42	14.81	13	96.05	4.89	6.71	37.38	12.01	49.39	10.64	22.61	8.68	16.33	56.22	12.21	7.53	3.48	28.21	64.68	15.03	9.98	10.15	35.16	7.8
Decreased a little	50.52	23.43	27.09	5.44	11.73	4.02	7.99	21.35	25.2	25.32	16.13	4.23	6.46	2.5	17.58	46.9	1.96	1.66	3.96	7.53	4.64	0.85	3.38	6.46	2.5	10.68	6.9	46.9	1.96	1.66	22.42	9.6	32.02	1.93	8.9	1.87	5.79	15.98	7.66	0.95	2.53	22.53	37.67	5.3	2.96	0.92	9.17	3.68
Don't know/ can't recall	424.55	207.84	216.71	60.36	78.52	82.33	64.58	138.76	206.22	218.33	113.68	71.83	39.51	56.24	81.03	362.28	17.83	44.43	22.07	45.53	46.07	38.02	33.81	39.51	56.24	41.6	39.43	362.28	17.83	44.43	176.47	63.29	239.75	24.52	77.72	21.03	61.53	174.61	60.66	37.93	13.15	135.72	297.15	51.02	37.31	17.67	106	21.4
Net: Increased	475.56	210.6	264.96	50.3	66.28	71.75	79.25	207.97	293.47	182.09	98.62	68.6	46.99	75.19	117.02	406.43	26.1	43.03	14.96	40.13	43.52	35.52	33.09	46.99	75.19	60.27	56.76	406.43	26.1	43.03	172.08	77.36	249.44	31.7	130.1	12.16	52.14	241.36	54.7	39.43	13.07	125.96	336.7	56.35	51.68	12.85	120.88	17.98
Net: Decreased	158.16	68.49	89.68	19.49	24.88	24.8	30.41	58.6	80.75	77.41	42.66	21.09	17.88	15.93	45.4	142.95	6.84	8.37	11.63	16.13	14.9	7.7	13.38	17.88	15.93	25.5	19.9	142.95	6.84	8.37	59.8	21.61	81.41	12.57	31.52	10.55	22.12	72.2	19.88	8.48	6.01	50.74	102.35	20.32	12.93	11.07	44.33	11.48
	Cell Contents (Counts)
